# Supplementary material for: Analyzing the interpretative ability of landscape pattern to explain thermal environmental effects in the Beijing-Tianjin-Hebei urban agglomeration
Source: PeerJ. 2019 Oct 7;7:e7874. doi: 10.7717/peerj.7874 (PMC6786252; doi:10.7717/peerj.7874)
Supplement: Supplemental Information 1 — We obtained it from the surface temperature synthetic products (MOD11A2) in four phases (July 4, July 12, July 20, July 28, 2015) and the resolution is 1,000 × 1,000 m. The color from black to white indicates that the raster value is low to high. Figure 5 was created after hot-spot analysis of this data. [file peerj-07-7874-s001.zip]

Archive with 5 entries (4 files):
- data_LST/JJJ_LST.tfw
- data_LST/JJJ_LST.tif
- data_LST/JJJ_LST.tif.aux.xml
- data_LST/JJJ_LST.tif.ovr
- data_LST/
