# Supplementary material for: Analyzing the interpretative ability of landscape pattern to explain thermal environmental effects in the Beijing-Tianjin-Hebei urban agglomeration
Source: PeerJ. 2019 Oct 7;7:e7874. doi: 10.7717/peerj.7874 (PMC6786252; doi:10.7717/peerj.7874)
Supplement: Supplemental Information 1 — We obtained it from the surface temperature synthetic products (MOD11A2) in four phases (July 4, July 12, July 20, July 28, 2015) and the resolution is 1,000 × 1,000 m. The color from black to white indicates that the raster value is low to high. Figure 5 was created after hot-spot analysis of this data. [file peerj-07-7874-s001.zip › data_LST/JJJ_LST.tfw]

1000.0000000000
0.0000000000
0.0000000000
-1000.0000000000
4728539.3134612665
4661324.2306329310
