# Supplementary material for: Analyzing the interpretative ability of landscape pattern to explain thermal environmental effects in the Beijing-Tianjin-Hebei urban agglomeration
Source: PeerJ. 2019 Oct 7;7:e7874. doi: 10.7717/peerj.7874 (PMC6786252; doi:10.7717/peerj.7874)
Supplement: Supplemental Information 1 — We obtained it from the surface temperature synthetic products (MOD11A2) in four phases (July 4, July 12, July 20, July 28, 2015) and the resolution is 1,000 × 1,000 m. The color from black to white indicates that the raster value is low to high. Figure 5 was created after hot-spot analysis of this data. [file peerj-07-7874-s001.zip › data_LST/JJJ_LST.tif.aux.xml]

<PAMDataset>
  <Metadata>
    <MDI key="DataType">Generic</MDI>
  </Metadata>
  <Metadata domain="Esri">
    <MDI key="PyramidResamplingType">NEAREST</MDI>
  </Metadata>
  <PAMRasterBand band="1">
    <Histograms>
      <HistItem>
        <HistMin>14.0600004196167</HistMin>
        <HistMax>41.45899963378906</HistMax>
        <BucketCount>256</BucketCount>
        <IncludeOutOfRange>1</IncludeOutOfRange>
        <Approximate>0</Approximate>
        <HistCounts>1|0|0|0|0|0|1|0|1|0|1|1|1|2|3|1|3|1|2|1|1|0|3|0|3|1|5|0|0|1|0|9|3|2|2|3|6|9|11|2|1|3|5|9|5|10|6|3|13|14|7|9|23|23|23|17|13|20|17|22|26|33|45|49|45|40|62|64|76|75|81|126|111|127|117|171|159|170|158|198|259|201|231|227|240|285|303|317|367|310|336|389|371|440|433|453|521|512|523|558|537|637|600|638|644|713|651|727|795|715|884|802|938|879|920|950|1009|948|1040|1049|1076|983|1162|1192|1162|1210|1253|1256|1365|1404|1436|1531|1496|1459|1530|1789|1776|1713|1735|1747|1883|1660|1771|1778|1819|1804|1796|1877|1693|1744|1763|1880|1683|1852|1746|1730|1643|1836|1820|1820|1738|1930|1728|1971|1751|1910|1989|2073|2098|2234|2327|2516|2382|2570|2598|2741|2557|3029|2977|3138|2918|3312|3235|3307|3139|3324|3148|3337|2892|2947|2903|2646|2558|2455|2409|2108|2217|2199|2006|1844|2011|1844|1846|1532|1588|1545|1391|1216|1230|1099|1012|979|881|764|750|621|571|417|449|401|356|260|267|229|188|182|172|123|93|88|84|87|66|38|39|37|30|25|31|22|11|10|7|1|10|2|1|2|2|1|3|0|1|1|0|1</HistCounts>
      </HistItem>
    </Histograms>
    <Metadata>
      <MDI key="STATISTICS_MINIMUM">14.060000419617</MDI>
      <MDI key="STATISTICS_MAXIMUM">41.458999633789</MDI>
      <MDI key="STATISTICS_MEAN">31.57843984205</MDI>
      <MDI key="STATISTICS_STDDEV">3.5591481038876</MDI>
      <MDI key="STATISTICS_SKIPFACTORX">1</MDI>
      <MDI key="STATISTICS_SKIPFACTORY">1</MDI>
      <MDI key="STATISTICS_EXCLUDEDVALUES"></MDI>
      <MDI key="STATISTICS_COVARIANCES">12.6675352254067</MDI>
    </Metadata>
  </PAMRasterBand>
</PAMDataset>
