# Supplementary material for: Analyzing the interpretative ability of landscape pattern to explain thermal environmental effects in the Beijing-Tianjin-Hebei urban agglomeration
Source: PeerJ. 2019 Oct 7;7:e7874. doi: 10.7717/peerj.7874 (PMC6786252; doi:10.7717/peerj.7874)
Supplement: Supplemental Information 2 — We divided the terrain into three types—plain, hills, and plateau according to the original terrain data. In Figs. 3–5 and 7, the terrain boundary is shown. [file peerj-07-7874-s002.zip]

Archive with 8 entries (7 files):
- data_terrain/JJJ_terrains.dbf
- data_terrain/JJJ_terrains.prj
- data_terrain/JJJ_terrains.sbn
- data_terrain/JJJ_terrains.sbx
- data_terrain/JJJ_terrains.shp
- data_terrain/JJJ_terrains.shp.xml
- data_terrain/JJJ_terrains.shx
- data_terrain/
