# Supplementary material for: Analyzing the interpretative ability of landscape pattern to explain thermal environmental effects in the Beijing-Tianjin-Hebei urban agglomeration
Source: PeerJ. 2019 Oct 7;7:e7874. doi: 10.7717/peerj.7874 (PMC6786252; doi:10.7717/peerj.7874)
Supplement: Supplemental Information 2 — We divided the terrain into three types—plain, hills, and plateau according to the original terrain data. In Figs. 3–5 and 7, the terrain boundary is shown. [file peerj-07-7874-s002.zip › data_terrain/JJJ_terrains.shp.xml]

<?xml version="1.0" encoding="UTF-8"?>
<metadata xml:lang="zh"><Esri><CreaDate>20190530</CreaDate><CreaTime>15531000</CreaTime><ArcGISFormat>1.0</ArcGISFormat><SyncOnce>TRUE</SyncOnce><DataProperties><itemProps><itemLocation><linkage Sync="TRUE">file://\\DELL-PC\G$\地形起伏度伦文\京津冀地貌数据\JJJ_Board</linkage><protocol Sync="TRUE">Local Area Network</protocol></itemLocation></itemProps><copyHistory><copy source="G:\2018.1203国土资源遥感\jjj_board\JJJ_Board" dest="\\DELL-PC\G$\地形起伏度伦文\京津冀地貌数据\JJJ_Board" date="20190103" time="15211000"></copy></copyHistory></DataProperties></Esri></metadata>
