# Supplementary material for: Analyzing the interpretative ability of landscape pattern to explain thermal environmental effects in the Beijing-Tianjin-Hebei urban agglomeration
Source: PeerJ. 2019 Oct 7;7:e7874. doi: 10.7717/peerj.7874 (PMC6786252; doi:10.7717/peerj.7874)
Supplement: Supplemental Information 3 — According to the data, the border of China and the Beijing-Tianjin-Hebei urban agglomeration is determined, and the geographical location of the Beijing-Tianjin-Hebei urban agglomeration is determined. This data is shown in Fig. 1. [file peerj-07-7874-s003.zip]

Archive with 15 entries (14 files):
- data_border/
- data_border/China_border.dbf
- data_border/China_border.prj
- data_border/China_border.sbn
- data_border/China_border.sbx
- data_border/China_border.shp
- data_border/China_border.shp.xml
- data_border/China_border.shx
- data_border/JJJ_border.dbf
- data_border/JJJ_border.prj
- data_border/JJJ_border.sbn
- data_border/JJJ_border.sbx
- data_border/JJJ_border.shp
- data_border/JJJ_border.shp.xml
- data_border/JJJ_border.shx
