# Supplementary material for: Analyzing the interpretative ability of landscape pattern to explain thermal environmental effects in the Beijing-Tianjin-Hebei urban agglomeration
Source: PeerJ. 2019 Oct 7;7:e7874. doi: 10.7717/peerj.7874 (PMC6786252; doi:10.7717/peerj.7874)
Supplement: Supplemental Information 3 — According to the data, the border of China and the Beijing-Tianjin-Hebei urban agglomeration is determined, and the geographical location of the Beijing-Tianjin-Hebei urban agglomeration is determined. This data is shown in Fig. 1. [file peerj-07-7874-s003.zip › data_border/China_border.prj]

GEOGCS["GCS_Krasovsky_1940",DATUM["D_Krasovsky_1940",SPHEROID["Krasovsky_1940",6378245.0,298.3]],PRIMEM["Greenwich",0.0],UNIT["Degree",0.0174532925199433]]
