# Supplementary material for: Analyzing the interpretative ability of landscape pattern to explain thermal environmental effects in the Beijing-Tianjin-Hebei urban agglomeration
Source: PeerJ. 2019 Oct 7;7:e7874. doi: 10.7717/peerj.7874 (PMC6786252; doi:10.7717/peerj.7874)
Supplement: Supplemental Information 3 — According to the data, the border of China and the Beijing-Tianjin-Hebei urban agglomeration is determined, and the geographical location of the Beijing-Tianjin-Hebei urban agglomeration is determined. This data is shown in Fig. 1. [file peerj-07-7874-s003.zip › data_border/China_border.shp.xml]

<?xml version="1.0"?>
<!--<!DOCTYPE metadata SYSTEM "http://www.esri.com/metadata/esriprof80.dtd">-->
<metadata xml:lang="zh"><Esri><CreaDate>20190530</CreaDate><CreaTime>15541700</CreaTime><SyncOnce>FALSE</SyncOnce><SyncDate>20070811</SyncDate><SyncTime>14152800</SyncTime><ModDate>20070811</ModDate><ModTime>14152800</ModTime><DataProperties><lineage><Process Name="FeatureClassToFeatureClass_1" ToolSource="C:\Program Files\ArcGIS\ArcToolbox\Toolboxes\Conversion Tools.tbx\FeatureClassToFeatureClass" Date="20070811" Time="141529">FeatureClassToFeatureClass M:\主体功能区划\基础数据\2000、2004年三级行政区划图\行政区划2004\region.level1 D:\基础_Data\行政区划2004\行政区划2004_shp province_2004.shp # "AREA AREA false false true 4 Float 0 0 ,First,#,M:\主体功能区划\基础数据\2000、2004年三级行政区划图\行政区划2004\region.level1,AREA,-1,-1;PERIMETER PERIMETER false false true 4 Float 0 0 ,First,#,M:\主体功能区划\基础数据\2000、2004年三级行政区划图\行政区划2004\region.level1,PERIMETER,-1,-1;LEVEL1_ LEVEL1_ false false true 4 Long 0 0 ,First,#,M:\主体功能区划\基础数据\2000、2004年三级行政区划图\行政区划2004\region.level1,LEVEL1#,-1,-1;LEVEL1_ID LEVEL1_ID true false true 4 Long 0 0 ,First,#,M:\主体功能区划\基础数据\2000、2004年三级行政区划图\行政区划2004\region.level1,LEVEL1-ID,-1,-1;AD2004 AD2004 true false false 6 Long 0 6 ,First,#,M:\主体功能区划\基础数据\2000、2004年三级行政区划图\行政区划2004\region.level1,AD2004,-1,-1;NAME2004 NAME2004 true false false 60 Text 0 0 ,First,#,M:\主体功能区划\基础数据\2000、2004年三级行政区划图\行政区划2004\region.level1,NAME2004,-1,-1" # D:\基础_Data\行政区划2004\行政区划2004_shp\province_2004.shp</Process></lineage></DataProperties><ArcGISFormat>1.0</ArcGISFormat></Esri><idinfo><native Sync="TRUE">Microsoft Windows XP Version 5.1 (Build 2600) Service Pack 2; ESRI ArcCatalog 9.2.2.1350</native><descript><langdata Sync="TRUE">zh</langdata><abstract>REQUIRED: A brief narrative summary of the data set.</abstract><purpose>REQUIRED: A summary of the intentions with which the data set was developed.</purpose></descript><citation><citeinfo><origin>REQUIRED: The name of an organization or individual that developed the data set.</origin><pubdate>REQUIRED: The date when the data set is published or otherwise made available for release.</pubdate><title Sync="TRUE">province_2004</title><ftname Sync="TRUE">province_2004</ftname><geoform Sync="TRUE">vector digital data</geoform><onlink Sync="TRUE">\\PANTAO\D$\基础_Data\行政区划2004\行政区划2004_shp\province_2004.shp</onlink></citeinfo></citation><timeperd><current>REQUIRED: The basis on which the time period of content information is determined.</current><timeinfo><sngdate><caldate>REQUIRED: The year (and optionally month, or month and day) for which the data set corresponds to the ground.</caldate></sngdate></timeinfo></timeperd><status><progress>REQUIRED: The state of the data set.</progress><update>REQUIRED: The frequency with which changes and additions are made to the data set after the initial data set is completed.</update></status><spdom><bounding><westbc Sync="TRUE">73.498962</westbc><eastbc Sync="TRUE">135.087387</eastbc><northbc Sync="TRUE">53.558498</northbc><southbc Sync="TRUE">3.408477</southbc></bounding><lboundng><leftbc Sync="TRUE">73.498962</leftbc><rightbc Sync="TRUE">135.087387</rightbc><bottombc Sync="TRUE">3.408477</bottombc><topbc Sync="TRUE">53.558498</topbc></lboundng></spdom><keywords><theme><themekt>REQUIRED: Reference to a formally registered thesaurus or a similar authoritative source of theme keywords.</themekt><themekey>REQUIRED: Common-use word or phrase used to describe the subject of the data set.</themekey></theme></keywords><accconst>REQUIRED: Restrictions and legal prerequisites for accessing the data set.</accconst><useconst>REQUIRED: Restrictions and legal prerequisites for using the data set after access is granted.</useconst><natvform Sync="TRUE">Shapefile</natvform></idinfo><dataIdInfo><envirDesc Sync="TRUE">Microsoft Windows XP Version 5.1 (Build 2600) Service Pack 2; ESRI ArcCatalog 9.2.2.1350</envirDesc><dataLang><languageCode Sync="TRUE" value="zh"></languageCode></dataLang><idCitation><resTitle Sync="TRUE">province_2004</resTitle><presForm><PresFormCd Sync="TRUE" value="005"></PresFormCd></presForm></idCitation><spatRpType><SpatRepTypCd Sync="TRUE" value="001"></SpatRepTypCd></spatRpType><dataExt><geoEle><GeoBndBox esriExtentType="native"><westBL Sync="TRUE">73.498962</westBL><eastBL Sync="TRUE">135.087387</eastBL><northBL Sync="TRUE">53.558498</northBL><southBL Sync="TRUE">3.408477</southBL><exTypeCode Sync="TRUE">1</exTypeCode></GeoBndBox></geoEle></dataExt><geoBox esriExtentType="decdegrees"><westBL Sync="TRUE">73.498962</westBL><eastBL Sync="TRUE">135.087387</eastBL><northBL Sync="TRUE">53.558498</northBL><southBL Sync="TRUE">3.408477</southBL><exTypeCode Sync="TRUE">1</exTypeCode></geoBox></dataIdInfo><metainfo><langmeta Sync="TRUE">zh</langmeta><metstdn Sync="TRUE">FGDC Content Standards for Digital Geospatial Metadata</metstdn><metstdv Sync="TRUE">FGDC-STD-001-1998</metstdv><mettc Sync="TRUE">local time</mettc><metc><cntinfo><cntorgp><cntper>REQUIRED: The person responsible for the metadata information.</cntper><cntorg>REQUIRED: The organization responsible for the metadata information.</cntorg></cntorgp><cntaddr><addrtype>REQUIRED: The mailing and/or physical address for the organization or individual.</addrtype><city>REQUIRED: The city of the address.</city><state>REQUIRED: The state or province of the address.</state><postal>REQUIRED: The ZIP or other postal code of the address.</postal></cntaddr><cntvoice>REQUIRED: The telephone number by which individuals can speak to the organization or individual.</cntvoice></cntinfo></metc><metd Sync="TRUE">20070811</metd><metextns><onlink Sync="TRUE">http://www.esri.com/metadata/esriprof80.html</onlink><metprof Sync="TRUE">ESRI Metadata Profile</metprof></metextns></metainfo><mdLang><languageCode Sync="TRUE" value="zh"></languageCode></mdLang><mdStanName Sync="TRUE">ISO 19115 Geographic Information - Metadata</mdStanName><mdStanVer Sync="TRUE">DIS_ESRI1.0</mdStanVer><mdChar><CharSetCd Sync="TRUE" value="004"></CharSetCd></mdChar><mdHrLv><ScopeCd Sync="TRUE" value="005"></ScopeCd></mdHrLv><mdHrLvName Sync="TRUE">dataset</mdHrLvName><distinfo><resdesc Sync="TRUE">Downloadable Data</resdesc><stdorder><digform><digtinfo><transize Sync="TRUE">0.000</transize><dssize Sync="TRUE">0.000</dssize></digtinfo></digform></stdorder></distinfo><distInfo><distributor><distorTran><onLineSrc><orDesc Sync="TRUE">002</orDesc><linkage Sync="TRUE">file://\\PANTAO\D$\基础_Data\行政区划2004\行政区划2004_shp\province_2004.shp</linkage><protocol Sync="TRUE">Local Area Network</protocol></onLineSrc><transSize Sync="TRUE">0.000</transSize></distorTran><distorFormat><formatName Sync="TRUE">Shapefile</formatName></distorFormat></distributor></distInfo><spdoinfo><direct Sync="TRUE">Vector</direct><ptvctinf><esriterm Name="province_2004"><efeatyp Sync="TRUE">Simple</efeatyp><efeageom Sync="TRUE">Polygon</efeageom><esritopo Sync="TRUE">FALSE</esritopo><efeacnt Sync="TRUE">0</efeacnt><spindex Sync="TRUE">FALSE</spindex><linrefer Sync="TRUE">FALSE</linrefer></esriterm><sdtsterm Name="province_2004"><sdtstype Sync="TRUE">G-polygon</sdtstype><ptvctcnt Sync="TRUE">0</ptvctcnt></sdtsterm><esriterm Name="label"><efeatyp Sync="TRUE">Simple</efeatyp><efeageom Sync="TRUE">Label</efeageom><esritopo Sync="TRUE">FALSE</esritopo><efeacnt Sync="TRUE">3806</efeacnt><spindex Sync="TRUE">FALSE</spindex><linrefer Sync="TRUE">FALSE</linrefer></esriterm><sdtsterm Name="label"><sdtstype Sync="TRUE">Label point</sdtstype><ptvctcnt Sync="TRUE">3806</ptvctcnt></sdtsterm><esriterm Name="polygon"><efeatyp Sync="TRUE">Simple</efeatyp><efeageom Sync="TRUE">Polygon</efeageom><esritopo Sync="TRUE">TRUE</esritopo><efeacnt Sync="TRUE">3806</efeacnt><spindex Sync="TRUE">FALSE</spindex><linrefer Sync="TRUE">FALSE</linrefer></esriterm><sdtsterm Name="polygon"><sdtstype Sync="TRUE">GT-polygon composed of chains</sdtstype><ptvctcnt Sync="TRUE">3806</ptvctcnt></sdtsterm><esriterm Name="tic"><efeatyp Sync="TRUE">Simple</efeatyp><efeageom Sync="TRUE">Tic</efeageom><esritopo Sync="TRUE">FALSE</esritopo><efeacnt Sync="TRUE">308</efeacnt><spindex Sync="TRUE">FALSE</spindex><linrefer Sync="TRUE">FALSE</linrefer></esriterm><sdtsterm Name="tic"><sdtstype Sync="TRUE">Point</sdtstype><ptvctcnt Sync="TRUE">308</ptvctcnt></sdtsterm><esriterm Name="region.level1"><efeatyp Sync="TRUE">Simple</efeatyp><efeageom Sync="TRUE">Region</efeageom><esritopo Sync="TRUE">TRUE</esritopo><efeacnt Sync="TRUE">37</efeacnt><spindex Sync="TRUE">FALSE</spindex><linrefer Sync="TRUE">FALSE</linrefer></esriterm><sdtsterm Name="region.level1"><sdtstype Sync="TRUE">Composite object</sdtstype><ptvctcnt Sync="TRUE">37</ptvctcnt></sdtsterm><esriterm Name="region.level2"><efeatyp Sync="TRUE">Simple</efeatyp><efeageom Sync="TRUE">Region</efeageom><esritopo Sync="TRUE">TRUE</esritopo><efeacnt Sync="TRUE">353</efeacnt><spindex Sync="TRUE">FALSE</spindex><linrefer Sync="TRUE">FALSE</linrefer></esriterm><sdtsterm Name="region.level2"><sdtstype Sync="TRUE">Composite object</sdtstype><ptvctcnt Sync="TRUE">353</ptvctcnt></sdtsterm><esriterm Name="region.level3"><efeatyp Sync="TRUE">Simple</efeatyp><efeageom Sync="TRUE">Region</efeageom><esritopo Sync="TRUE">TRUE</esritopo><efeacnt Sync="TRUE">2387</efeacnt><spindex Sync="TRUE">FALSE</spindex><linrefer Sync="TRUE">FALSE</linrefer></esriterm><sdtsterm Name="region.level3"><sdtstype Sync="TRUE">Composite object</sdtstype><ptvctcnt Sync="TRUE">2387</ptvctcnt></sdtsterm></ptvctinf></spdoinfo><spref><horizsys><cordsysn><geogcsn Sync="TRUE">GCS_Krasovsky_1940</geogcsn></cordsysn><geograph><geogunit Sync="TRUE">Decimal degrees</geogunit><latres Sync="TRUE">0.000000</latres><longres Sync="TRUE">0.000000</longres></geograph><geodetic><horizdn Sync="TRUE">D_Krasovsky_1940</horizdn><ellips Sync="TRUE">Krasovsky_1940</ellips><semiaxis Sync="TRUE">6378245.000000</semiaxis><denflat Sync="TRUE">298.300000</denflat></geodetic></horizsys></spref><refSysInfo><RefSystem><refSysID><identCode Sync="TRUE">GCS_Krasovsky_1940</identCode></refSysID></RefSystem></refSysInfo><spatRepInfo><VectSpatRep><topLvl><TopoLevCd Sync="TRUE" value="001"></TopoLevCd></topLvl><geometObjs Name="province_2004"><geoObjTyp><GeoObjTypCd Sync="TRUE" value="001"></GeoObjTypCd></geoObjTyp><geoObjCnt Sync="TRUE">0</geoObjCnt></geometObjs></VectSpatRep></spatRepInfo><eainfo><detailed Name="province_2004"><enttyp><enttypl Sync="TRUE">province_2004</enttypl><enttypt Sync="TRUE">Feature Class</enttypt><enttypc Sync="TRUE">0</enttypc></enttyp><attr><attrlabl Sync="TRUE">FID</attrlabl><attalias Sync="TRUE">FID</attalias><attrtype Sync="TRUE">OID</attrtype><attwidth Sync="TRUE">4</attwidth><atprecis Sync="TRUE">0</atprecis><attscale Sync="TRUE">0</attscale><attrdef Sync="TRUE">Internal feature number.</attrdef><attrdefs Sync="TRUE">ESRI</attrdefs><attrdomv><udom Sync="TRUE">Sequential unique whole numbers that are automatically generated.</udom></attrdomv></attr><attr><attrlabl Sync="TRUE">Shape</attrlabl><attalias Sync="TRUE">Shape</attalias><attrtype Sync="TRUE">Geometry</attrtype><attwidth Sync="TRUE">0</attwidth><atprecis Sync="TRUE">0</atprecis><attscale Sync="TRUE">0</attscale><attrdef Sync="TRUE">Feature geometry.</attrdef><attrdefs Sync="TRUE">ESRI</attrdefs><attrdomv><udom Sync="TRUE">Coordinates defining the features.</udom></attrdomv></attr><attr><attrlabl Sync="TRUE">AREA</attrlabl><attalias Sync="TRUE">AREA</attalias><attrtype Sync="TRUE">Float</attrtype><attwidth Sync="TRUE">13</attwidth></attr><attr><attrlabl Sync="TRUE">PERIMETER</attrlabl><attalias Sync="TRUE">PERIMETER</attalias><attrtype Sync="TRUE">Float</attrtype><attwidth Sync="TRUE">13</attwidth></attr><attr><attrlabl Sync="TRUE">LEVEL1_</attrlabl><attalias Sync="TRUE">LEVEL1_</attalias><attrtype Sync="TRUE">Number</attrtype><attwidth Sync="TRUE">9</attwidth></attr><attr><attrlabl Sync="TRUE">LEVEL1_ID</attrlabl><attalias Sync="TRUE">LEVEL1_ID</attalias><attrtype Sync="TRUE">Number</attrtype><attwidth Sync="TRUE">9</attwidth></attr><attr><attrlabl Sync="TRUE">AD2004</attrlabl><attalias Sync="TRUE">AD2004</attalias><attrtype Sync="TRUE">Number</attrtype><attwidth Sync="TRUE">6</attwidth></attr><attr><attrlabl Sync="TRUE">NAME2004</attrlabl><attalias Sync="TRUE">NAME2004</attalias><attrtype Sync="TRUE">String</attrtype><attwidth Sync="TRUE">60</attwidth></attr></detailed><detailed Name="bou2004.pat"><enttyp><enttypl Sync="TRUE">bou2004.pat</enttypl><enttypt Sync="TRUE">Feature Class</enttypt><enttypc Sync="TRUE">3806</enttypc></enttyp><attr><attrlabl Sync="TRUE">FID</attrlabl><attalias Sync="TRUE">FID</attalias><attrtype Sync="TRUE">OID</attrtype><attwidth Sync="TRUE">4</attwidth><atprecis Sync="TRUE">0</atprecis><attscale Sync="TRUE">0</attscale><attrdef Sync="TRUE">Internal feature number.</attrdef><attrdefs Sync="TRUE">ESRI</attrdefs><attrdomv><udom Sync="TRUE">Sequential unique whole numbers that are automatically generated.</udom></attrdomv></attr><attr><attrlabl Sync="TRUE">Shape</attrlabl><attalias Sync="TRUE">Shape</attalias><attrtype Sync="TRUE">Geometry</attrtype><attwidth Sync="TRUE">0</attwidth><atprecis Sync="TRUE">0</atprecis><attscale Sync="TRUE">0</attscale><attrdef Sync="TRUE">Feature geometry.</attrdef><attrdefs Sync="TRUE">ESRI</attrdefs><attrdomv><udom Sync="TRUE">Coordinates defining the features.</udom></attrdomv></attr><attr><attrlabl Sync="TRUE">AREA</attrlabl><attwidth Sync="TRUE">13</attwidth><atoutwid Sync="TRUE">12</atoutwid><attrtype Sync="TRUE">Float</attrtype><atnumdec Sync="TRUE">11</atnumdec><attrdef Sync="TRUE">Area of feature in internal units squared.</attrdef><attrdefs Sync="TRUE">ESRI</attrdefs><attrdomv><udom Sync="TRUE">Positive real numbers that are automatically generated.</udom></attrdomv></attr><attr><attrlabl Sync="TRUE">PERIMETER</attrlabl><attwidth Sync="TRUE">13</attwidth><atoutwid Sync="TRUE">12</atoutwid><attrtype Sync="TRUE">Float</attrtype><atnumdec Sync="TRUE">11</atnumdec><attrdef Sync="TRUE">Perimeter of feature in internal units.</attrdef><attrdefs Sync="TRUE">ESRI</attrdefs><attrdomv><udom Sync="TRUE">Positive real numbers that are automatically generated.</udom></attrdomv></attr><attr><attrlabl Sync="TRUE">BOU2004#</attrlabl><attwidth Sync="TRUE">9</attwidth><atoutwid Sync="TRUE">5</atoutwid><attrtype Sync="TRUE">Number</attrtype><attrdef Sync="TRUE">Internal feature number.</attrdef><attrdefs Sync="TRUE">ESRI</attrdefs><attrdomv><udom Sync="TRUE">Sequential unique whole numbers that are automatically generated.</udom></attrdomv></attr><attr><attrlabl Sync="TRUE">BOU2004-ID</attrlabl><attwidth Sync="TRUE">9</attwidth><atoutwid Sync="TRUE">5</atoutwid><attrtype Sync="TRUE">Number</attrtype><attrdef Sync="TRUE">User-defined feature number.</attrdef><attrdefs Sync="TRUE">ESRI</attrdefs></attr><attr><attrlabl Sync="TRUE">CNTY_CODE</attrlabl><attwidth Sync="TRUE">6</attwidth><atoutwid Sync="TRUE">6</atoutwid><attrtype Sync="TRUE">Number</attrtype></attr><attr><attrlabl Sync="TRUE">AD2004</attrlabl><attwidth Sync="TRUE">60</attwidth><atoutwid Sync="TRUE">6</atoutwid><attrtype Sync="TRUE">String</attrtype></attr><attr><attrlabl Sync="TRUE">NAME2004</attrlabl><attwidth Sync="TRUE">60</attwidth><atoutwid Sync="TRUE">60</atoutwid><attrtype Sync="TRUE">Character</attrtype></attr></detailed><detailed Name="bou2004.patlevel1"><enttyp><enttypl Sync="TRUE">bou2004.patlevel1</enttypl><enttypt Sync="TRUE">Feature Class</enttypt><enttypc Sync="TRUE">37</enttypc></enttyp><attr><attrlabl Sync="TRUE">FID</attrlabl><attalias Sync="TRUE">FID</attalias><attrtype Sync="TRUE">OID</attrtype><attwidth Sync="TRUE">4</attwidth><atprecis Sync="TRUE">0</atprecis><attscale Sync="TRUE">0</attscale><attrdef Sync="TRUE">Internal feature number.</attrdef><attrdefs Sync="TRUE">ESRI</attrdefs><attrdomv><udom Sync="TRUE">Sequential unique whole numbers that are automatically generated.</udom></attrdomv></attr><attr><attrlabl Sync="TRUE">Shape</attrlabl><attalias Sync="TRUE">Shape</attalias><attrtype Sync="TRUE">Geometry</attrtype><attwidth Sync="TRUE">0</attwidth><atprecis Sync="TRUE">0</atprecis><attscale Sync="TRUE">0</attscale><attrdef Sync="TRUE">Feature geometry.</attrdef><attrdefs Sync="TRUE">ESRI</attrdefs><attrdomv><udom Sync="TRUE">Coordinates defining the features.</udom></attrdomv></attr><attr><attrlabl Sync="TRUE">AREA</attrlabl><attwidth Sync="TRUE">13</attwidth><atoutwid Sync="TRUE">12</atoutwid><attrtype Sync="TRUE">Float</attrtype><atnumdec Sync="TRUE">11</atnumdec><attrdef Sync="TRUE">Area of feature in internal units squared.</attrdef><attrdefs Sync="TRUE">ESRI</attrdefs><attrdomv><udom Sync="TRUE">Positive real numbers that are automatically generated.</udom></attrdomv></attr><attr><attrlabl Sync="TRUE">PERIMETER</attrlabl><attwidth Sync="TRUE">13</attwidth><atoutwid Sync="TRUE">12</atoutwid><attrtype Sync="TRUE">Float</attrtype><atnumdec Sync="TRUE">11</atnumdec><attrdef Sync="TRUE">Perimeter of feature in internal units.</attrdef><attrdefs Sync="TRUE">ESRI</attrdefs><attrdomv><udom Sync="TRUE">Positive real numbers that are automatically generated.</udom></attrdomv></attr><attr><attrlabl Sync="TRUE">LEVEL1#</attrlabl><attwidth Sync="TRUE">9</attwidth><atoutwid Sync="TRUE">5</atoutwid><attrtype Sync="TRUE">Number</attrtype><attrdef Sync="TRUE">Internal feature number.</attrdef><attrdefs Sync="TRUE">ESRI</attrdefs><attrdomv><udom Sync="TRUE">Sequential unique whole numbers that are automatically generated.</udom></attrdomv></attr><attr><attrlabl Sync="TRUE">LEVEL1-ID</attrlabl><attwidth Sync="TRUE">9</attwidth><atoutwid Sync="TRUE">5</atoutwid><attrtype Sync="TRUE">Number</attrtype><attrdef Sync="TRUE">User-defined feature number.</attrdef><attrdefs Sync="TRUE">ESRI</attrdefs></attr><attr><attrlabl Sync="TRUE">AD2004</attrlabl><attwidth Sync="TRUE">6</attwidth><atoutwid Sync="TRUE">6</atoutwid><attrtype Sync="TRUE">Number</attrtype></attr><attr><attrlabl Sync="TRUE">NAME2004</attrlabl><attwidth Sync="TRUE">60</attwidth><atoutwid Sync="TRUE">60</atoutwid><attrtype Sync="TRUE">String</attrtype></attr></detailed><detailed Name="bou2004.patlevel2"><enttyp><enttypl Sync="TRUE">bou2004.patlevel2</enttypl><enttypt Sync="TRUE">Feature Class</enttypt><enttypc Sync="TRUE">353</enttypc></enttyp><attr><attrlabl Sync="TRUE">FID</attrlabl><attalias Sync="TRUE">FID</attalias><attrtype Sync="TRUE">OID</attrtype><attwidth Sync="TRUE">4</attwidth><atprecis Sync="TRUE">0</atprecis><attscale Sync="TRUE">0</attscale><attrdef Sync="TRUE">Internal feature number.</attrdef><attrdefs Sync="TRUE">ESRI</attrdefs><attrdomv><udom Sync="TRUE">Sequential unique whole numbers that are automatically generated.</udom></attrdomv></attr><attr><attrlabl Sync="TRUE">Shape</attrlabl><attalias Sync="TRUE">Shape</attalias><attrtype Sync="TRUE">Geometry</attrtype><attwidth Sync="TRUE">0</attwidth><atprecis Sync="TRUE">0</atprecis><attscale Sync="TRUE">0</attscale><attrdef Sync="TRUE">Feature geometry.</attrdef><attrdefs Sync="TRUE">ESRI</attrdefs><attrdomv><udom Sync="TRUE">Coordinates defining the features.</udom></attrdomv></attr><attr><attrlabl Sync="TRUE">AREA</attrlabl><attwidth Sync="TRUE">13</attwidth><atoutwid Sync="TRUE">12</atoutwid><attrtype Sync="TRUE">Float</attrtype><atnumdec Sync="TRUE">11</atnumdec><attrdef Sync="TRUE">Area of feature in internal units squared.</attrdef><attrdefs Sync="TRUE">ESRI</attrdefs><attrdomv><udom Sync="TRUE">Positive real numbers that are automatically generated.</udom></attrdomv></attr><attr><attrlabl Sync="TRUE">PERIMETER</attrlabl><attwidth Sync="TRUE">13</attwidth><atoutwid Sync="TRUE">12</atoutwid><attrtype Sync="TRUE">Float</attrtype><atnumdec Sync="TRUE">11</atnumdec><attrdef Sync="TRUE">Perimeter of feature in internal units.</attrdef><attrdefs Sync="TRUE">ESRI</attrdefs><attrdomv><udom Sync="TRUE">Positive real numbers that are automatically generated.</udom></attrdomv></attr><attr><attrlabl Sync="TRUE">LEVEL2#</attrlabl><attwidth Sync="TRUE">9</attwidth><atoutwid Sync="TRUE">5</atoutwid><attrtype Sync="TRUE">Number</attrtype><attrdef Sync="TRUE">Internal feature number.</attrdef><attrdefs Sync="TRUE">ESRI</attrdefs><attrdomv><udom Sync="TRUE">Sequential unique whole numbers that are automatically generated.</udom></attrdomv></attr><attr><attrlabl Sync="TRUE">LEVEL2-ID</attrlabl><attwidth Sync="TRUE">9</attwidth><atoutwid Sync="TRUE">5</atoutwid><attrtype Sync="TRUE">Number</attrtype><attrdef Sync="TRUE">User-defined feature number.</attrdef><attrdefs Sync="TRUE">ESRI</attrdefs></attr><attr><attrlabl Sync="TRUE">AD2004</attrlabl><attwidth Sync="TRUE">6</attwidth><atoutwid Sync="TRUE">6</atoutwid><attrtype Sync="TRUE">Number</attrtype></attr><attr><attrlabl Sync="TRUE">NAME2004</attrlabl><attwidth Sync="TRUE">60</attwidth><atoutwid Sync="TRUE">60</atoutwid><attrtype Sync="TRUE">String</attrtype></attr></detailed><detailed Name="bou2004.patlevel3"><enttyp><enttypl Sync="TRUE">bou2004.patlevel3</enttypl><enttypt Sync="TRUE">Feature Class</enttypt><enttypc Sync="TRUE">2387</enttypc></enttyp><attr><attrlabl Sync="TRUE">FID</attrlabl><attalias Sync="TRUE">FID</attalias><attrtype Sync="TRUE">OID</attrtype><attwidth Sync="TRUE">4</attwidth><atprecis Sync="TRUE">0</atprecis><attscale Sync="TRUE">0</attscale><attrdef Sync="TRUE">Internal feature number.</attrdef><attrdefs Sync="TRUE">ESRI</attrdefs><attrdomv><udom Sync="TRUE">Sequential unique whole numbers that are automatically generated.</udom></attrdomv></attr><attr><attrlabl Sync="TRUE">Shape</attrlabl><attalias Sync="TRUE">Shape</attalias><attrtype Sync="TRUE">Geometry</attrtype><attwidth Sync="TRUE">0</attwidth><atprecis Sync="TRUE">0</atprecis><attscale Sync="TRUE">0</attscale><attrdef Sync="TRUE">Feature geometry.</attrdef><attrdefs Sync="TRUE">ESRI</attrdefs><attrdomv><udom Sync="TRUE">Coordinates defining the features.</udom></attrdomv></attr><attr><attrlabl Sync="TRUE">AREA</attrlabl><attwidth Sync="TRUE">13</attwidth><atoutwid Sync="TRUE">12</atoutwid><attrtype Sync="TRUE">Float</attrtype><atnumdec Sync="TRUE">11</atnumdec><attrdef Sync="TRUE">Area of feature in internal units squared.</attrdef><attrdefs Sync="TRUE">ESRI</attrdefs><attrdomv><udom Sync="TRUE">Positive real numbers that are automatically generated.</udom></attrdomv></attr><attr><attrlabl Sync="TRUE">PERIMETER</attrlabl><attwidth Sync="TRUE">13</attwidth><atoutwid Sync="TRUE">12</atoutwid><attrtype Sync="TRUE">Float</attrtype><atnumdec Sync="TRUE">11</atnumdec><attrdef Sync="TRUE">Perimeter of feature in internal units.</attrdef><attrdefs Sync="TRUE">ESRI</attrdefs><attrdomv><udom Sync="TRUE">Positive real numbers that are automatically generated.</udom></attrdomv></attr><attr><attrlabl Sync="TRUE">LEVEL3#</attrlabl><attwidth Sync="TRUE">9</attwidth><atoutwid Sync="TRUE">5</atoutwid><attrtype Sync="TRUE">Number</attrtype><attrdef Sync="TRUE">Internal feature number.</attrdef><attrdefs Sync="TRUE">ESRI</attrdefs><attrdomv><udom Sync="TRUE">Sequential unique whole numbers that are automatically generated.</udom></attrdomv></attr><attr><attrlabl Sync="TRUE">LEVEL3-ID</attrlabl><attwidth Sync="TRUE">9</attwidth><atoutwid Sync="TRUE">5</atoutwid><attrtype Sync="TRUE">Number</attrtype><attrdef Sync="TRUE">User-defined feature number.</attrdef><attrdefs Sync="TRUE">ESRI</attrdefs></attr><attr><attrlabl Sync="TRUE">AD2004</attrlabl><attwidth Sync="TRUE">6</attwidth><atoutwid Sync="TRUE">6</atoutwid><attrtype Sync="TRUE">Number</attrtype></attr><attr><attrlabl Sync="TRUE">NAME2004</attrlabl><attwidth Sync="TRUE">60</attwidth><atoutwid Sync="TRUE">60</atoutwid><attrtype Sync="TRUE">String</attrtype></attr></detailed></eainfo><mdDateSt Sync="TRUE">20070811</mdDateSt></metadata>
