# Supplementary material for: Analyzing the interpretative ability of landscape pattern to explain thermal environmental effects in the Beijing-Tianjin-Hebei urban agglomeration
Source: PeerJ. 2019 Oct 7;7:e7874. doi: 10.7717/peerj.7874 (PMC6786252; doi:10.7717/peerj.7874)
Supplement: Supplemental Information 4 — We obtained it from vegetation index synthetic products (MOD13A1) in two phases (July 12 and July 28, 2015) and the resolution is 500 × 500 m. The color from black to white indicates that the raster value is low to high. [file peerj-07-7874-s004.zip › data_NDVI/JJJ_NDVI.tfw]

100.0000000000
0.0000000000
0.0000000000
-100.0000000000
4684338.6732467376
4684800.7527242079
