# Supplementary material for: Analyzing the interpretative ability of landscape pattern to explain thermal environmental effects in the Beijing-Tianjin-Hebei urban agglomeration
Source: PeerJ. 2019 Oct 7;7:e7874. doi: 10.7717/peerj.7874 (PMC6786252; doi:10.7717/peerj.7874)
Supplement: Supplemental Information 4 — We obtained it from vegetation index synthetic products (MOD13A1) in two phases (July 12 and July 28, 2015) and the resolution is 500 × 500 m. The color from black to white indicates that the raster value is low to high. [file peerj-07-7874-s004.zip › data_NDVI/JJJ_NDVI.tif.aux.xml]

<PAMDataset>
  <Metadata>
    <MDI key="DataType">Generic</MDI>
  </Metadata>
  <Metadata domain="Esri">
    <MDI key="PyramidResamplingType">NEAREST</MDI>
  </Metadata>
  <PAMRasterBand band="1">
    <Histograms>
      <HistItem>
        <HistMin>0</HistMin>
        <HistMax>0.9934999942779541</HistMax>
        <BucketCount>256</BucketCount>
        <IncludeOutOfRange>1</IncludeOutOfRange>
        <Approximate>0</Approximate>
        <HistCounts>54997|1778|1498|1286|2062|2414|1657|3203|2591|1010|3485|1520|2413|1395|1478|1683|2278|1474|1514|1571|1973|1555|1506|2009|1659|2238|3370|2086|2814|3169|2842|2377|2446|2483|2499|2387|2493|2607|2474|2424|2910|3212|4013|3018|3135|3518|4082|4546|4173|4348|5521|4974|5458|5906|5339|6222|6712|6347|7603|7606|8987|10861|8573|10260|12058|10652|11201|9689|12665|12862|12855|14544|12564|14653|15436|16235|15029|19375|18791|19080|18839|17664|21994|21793|23409|24643|21428|26202|27274|27367|29294|26012|30245|31878|33030|34111|31482|36481|37748|39023|40986|37436|44078|45052|47169|42884|50593|52273|54538|56040|50411|59013|62136|64480|64584|59619|68734|71332|73632|74412|66502|77103|80887|82872|87492|75888|88879|92085|92958|84079|98031|98074|102094|104870|93020|108297|108279|112386|115433|101629|120404|121362|124149|127796|114098|128826|135099|137884|138760|123787|144288|146303|150624|133308|154308|157844|159335|160596|145468|167912|172101|172729|176323|156949|181283|183194|185956|189998|167928|192661|196956|200528|200254|178434|206234|209403|215919|216760|192412|222471|223330|227322|197747|231551|234105|239335|238001|214106|244266|246230|247156|248701|220115|252673|254584|252988|255836|225061|259200|258602|255303|257466|223582|257982|254317|255728|219953|251972|248537|246396|243000|207676|234288|226595|223447|215026|181310|201053|193183|183743|172809|143157|155685|146870|132528|121050|98511|99778|89104|77723|59440|55506|44787|33644|25581|16136|13158|8895|6176|4061|2716|1971|1229|818|635|360|285|258|109|148|75|102|39|13|8|0</HistCounts>
      </HistItem>
    </Histograms>
    <Metadata>
      <MDI key="STATISTICS_MINIMUM">0</MDI>
      <MDI key="STATISTICS_MAXIMUM">0.99349999427795</MDI>
      <MDI key="STATISTICS_MEAN">0.67432469450789</MDI>
      <MDI key="STATISTICS_STDDEV">0.15261634889279</MDI>
      <MDI key="STATISTICS_SKIPFACTORX">1</MDI>
      <MDI key="STATISTICS_SKIPFACTORY">1</MDI>
      <MDI key="STATISTICS_EXCLUDEDVALUES"></MDI>
      <MDI key="STATISTICS_COVARIANCES">2.32917499493661E-02</MDI>
    </Metadata>
  </PAMRasterBand>
</PAMDataset>
