# Supplementary material for: Analyzing the interpretative ability of landscape pattern to explain thermal environmental effects in the Beijing-Tianjin-Hebei urban agglomeration
Source: PeerJ. 2019 Oct 7;7:e7874. doi: 10.7717/peerj.7874 (PMC6786252; doi:10.7717/peerj.7874)
Supplement: Supplemental Information 6 — The resolution of the original data is 30 m. Because the data with the resolution of 30 m is too large, we resampled the resolution to 100 m and uploaded it. This data plays a decisive role in the improvement of hot-spot analysis method. [file peerj-07-7874-s006.zip]

Archive with 6 entries (5 files):
- DEM/JJJ_DEM_301.tfw
- DEM/JJJ_DEM_301.tif
- DEM/JJJ_DEM_301.tif.aux.xml
- DEM/JJJ_DEM_301.tif.ovr
- DEM/JJJ_DEM_301.tif.vat.dbf
- DEM/
