# Supplementary material for: Analyzing the interpretative ability of landscape pattern to explain thermal environmental effects in the Beijing-Tianjin-Hebei urban agglomeration
Source: PeerJ. 2019 Oct 7;7:e7874. doi: 10.7717/peerj.7874 (PMC6786252; doi:10.7717/peerj.7874)
Supplement: Supplemental Information 6 — The resolution of the original data is 30 m. Because the data with the resolution of 30 m is too large, we resampled the resolution to 100 m and uploaded it. This data plays a decisive role in the improvement of hot-spot analysis method. [file peerj-07-7874-s006.zip › DEM/JJJ_DEM_301.tif.aux.xml]

<PAMDataset>
  <Metadata>
    <MDI key="DataType">Generic</MDI>
  </Metadata>
  <Metadata domain="Esri">
    <MDI key="PyramidResamplingType">NEAREST</MDI>
  </Metadata>
  <PAMRasterBand band="1">
    <Histograms>
      <HistItem>
        <HistMin>-1</HistMin>
        <HistMax>2819</HistMax>
        <BucketCount>256</BucketCount>
        <IncludeOutOfRange>1</IncludeOutOfRange>
        <Approximate>0</Approximate>
        <HistCounts>2813884|1808466|1622119|1241249|780674|488603|298916|208670|154791|132488|120713|107751|105499|110436|94407|93255|90023|103926|89086|83979|80888|79658|77085|77090|76295|76740|76562|75518|75111|73705|73597|72954|72620|72595|79497|73102|73363|73902|74836|75554|76333|78783|88071|96201|96098|100450|99237|97351|94648|93454|93252|101307|93431|94497|95310|96249|95816|94185|94642|94900|95007|94507|94047|95300|93913|91589|89969|88443|95839|87273|87207|86078|84198|84476|83511|83581|85133|88636|92515|90906|91667|89696|91273|88946|87682|93081|83744|82436|81992|81983|81270|78608|77964|76865|76897|76524|75855|76034|75870|75223|76381|75755|80452|73307|72245|71289|70474|69213|68863|67571|66092|65844|64318|63547|62968|72677|72368|72840|72189|78403|75718|93367|107892|122005|129986|133875|143067|133259|122378|112724|106308|102787|98587|90239|84414|77948|79216|67131|61273|56493|52581|49333|45815|40871|38162|35538|32549|30096|28171|26435|25869|24176|22551|22337|18999|17496|16581|15882|15003|14496|13917|12751|12037|11572|10471|9364|8350|7558|6797|6314|6227|5190|4814|4537|4150|3849|3613|3378|3138|2988|2689|2530|2276|2179|1869|1791|1647|1663|1446|1319|1065|962|915|748|655|514|432|401|407|323|307|321|278|291|309|256|222|222|222|219|236|233|222|196|196|191|185|171|153|165|167|184|154|148|137|119|122|100|119|122|105|97|95|80|97|74|61|66|79|69|48|58|59|30|35|20|25|13|14|15|3|5|5|2|4|1</HistCounts>
      </HistItem>
    </Histograms>
    <GDALRasterAttributeTable>
      <FieldDefn index="0">
        <Name>OID</Name>
        <Type>0</Type>
        <Usage>0</Usage>
      </FieldDefn>
      <FieldDefn index="1">
        <Name>Value</Name>
        <Type>0</Type>
        <Usage>0</Usage>
      </FieldDefn>
      <FieldDefn index="2">
        <Name>Count</Name>
        <Type>1</Type>
        <Usage>0</Usage>
      </FieldDefn>
      <Row index="0">
        <F>0</F>
        <F>-1</F>
        <F>1901</F>
      </Row>
      <Row index="1">
        <F>1</F>
        <F>1</F>
        <F>2980892</F>
      </Row>
      <Row index="2">
        <F>2</F>
        <F>2</F>
        <F>2485506</F>
      </Row>
      <Row index="3">
        <F>3</F>
        <F>3</F>
        <F>3355317</F>
      </Row>
      <Row index="4">
        <F>4</F>
        <F>4</F>
        <F>3733183</F>
      </Row>
      <Row index="5">
        <F>5</F>
        <F>5</F>
        <F>3566266</F>
      </Row>
      <Row index="6">
        <F>6</F>
        <F>6</F>
        <F>3307469</F>
      </Row>
      <Row index="7">
        <F>7</F>
        <F>7</F>
        <F>3155341</F>
      </Row>
      <Row index="8">
        <F>8</F>
        <F>8</F>
        <F>3046332</F>
      </Row>
      <Row index="9">
        <F>9</F>
        <F>9</F>
        <F>2912860</F>
      </Row>
      <Row index="10">
        <F>10</F>
        <F>10</F>
        <F>2714617</F>
      </Row>
      <Row index="11">
        <F>11</F>
        <F>11</F>
        <F>2462905</F>
      </Row>
      <Row index="12">
        <F>12</F>
        <F>12</F>
        <F>2239805</F>
      </Row>
      <Row index="13">
        <F>13</F>
        <F>13</F>
        <F>2028823</F>
      </Row>
      <Row index="14">
        <F>14</F>
        <F>14</F>
        <F>1822355</F>
      </Row>
      <Row index="15">
        <F>15</F>
        <F>15</F>
        <F>1697586</F>
      </Row>
      <Row index="16">
        <F>16</F>
        <F>16</F>
        <F>1758061</F>
      </Row>
      <Row index="17">
        <F>17</F>
        <F>17</F>
        <F>1762474</F>
      </Row>
      <Row index="18">
        <F>18</F>
        <F>18</F>
        <F>1739015</F>
      </Row>
      <Row index="19">
        <F>19</F>
        <F>19</F>
        <F>1616587</F>
      </Row>
      <Row index="20">
        <F>20</F>
        <F>20</F>
        <F>1526058</F>
      </Row>
      <Row index="21">
        <F>21</F>
        <F>21</F>
        <F>1432254</F>
      </Row>
      <Row index="22">
        <F>22</F>
        <F>22</F>
        <F>1374276</F>
      </Row>
      <Row index="23">
        <F>23</F>
        <F>23</F>
        <F>1401112</F>
      </Row>
      <Row index="24">
        <F>24</F>
        <F>24</F>
        <F>1499803</F>
      </Row>
      <Row index="25">
        <F>25</F>
        <F>25</F>
        <F>1596457</F>
      </Row>
      <Row index="26">
        <F>26</F>
        <F>26</F>
        <F>1682169</F>
      </Row>
      <Row index="27">
        <F>27</F>
        <F>27</F>
        <F>1716790</F>
      </Row>
      <Row index="28">
        <F>28</F>
        <F>28</F>
        <F>1718430</F>
      </Row>
      <Row index="29">
        <F>29</F>
        <F>29</F>
        <F>1771307</F>
      </Row>
      <Row index="30">
        <F>30</F>
        <F>30</F>
        <F>1818203</F>
      </Row>
      <Row index="31">
        <F>31</F>
        <F>31</F>
        <F>1759803</F>
      </Row>
      <Row index="32">
        <F>32</F>
        <F>32</F>
        <F>1680184</F>
      </Row>
      <Row index="33">
        <F>33</F>
        <F>33</F>
        <F>1610959</F>
      </Row>
      <Row index="34">
        <F>34</F>
        <F>34</F>
        <F>1515391</F>
      </Row>
      <Row index="35">
        <F>35</F>
        <F>35</F>
        <F>1397524</F>
      </Row>
      <Row index="36">
        <F>36</F>
        <F>36</F>
        <F>1314910</F>
      </Row>
      <Row index="37">
        <F>37</F>
        <F>37</F>
        <F>1257074</F>
      </Row>
      <Row index="38">
        <F>38</F>
        <F>38</F>
        <F>1187839</F>
      </Row>
      <Row index="39">
        <F>39</F>
        <F>39</F>
        <F>1127300</F>
      </Row>
      <Row index="40">
        <F>40</F>
        <F>40</F>
        <F>1102004</F>
      </Row>
      <Row index="41">
        <F>41</F>
        <F>41</F>
        <F>1114824</F>
      </Row>
      <Row index="42">
        <F>42</F>
        <F>42</F>
        <F>1097670</F>
      </Row>
      <Row index="43">
        <F>43</F>
        <F>43</F>
        <F>1070313</F>
      </Row>
      <Row index="44">
        <F>44</F>
        <F>44</F>
        <F>1023774</F>
      </Row>
      <Row index="45">
        <F>45</F>
        <F>45</F>
        <F>983937</F>
      </Row>
      <Row index="46">
        <F>46</F>
        <F>46</F>
        <F>918867</F>
      </Row>
      <Row index="47">
        <F>47</F>
        <F>47</F>
        <F>859296</F>
      </Row>
      <Row index="48">
        <F>48</F>
        <F>48</F>
        <F>801248</F>
      </Row>
      <Row index="49">
        <F>49</F>
        <F>49</F>
        <F>740035</F>
      </Row>
      <Row index="50">
        <F>50</F>
        <F>50</F>
        <F>709559</F>
      </Row>
      <Row index="51">
        <F>51</F>
        <F>51</F>
        <F>698526</F>
      </Row>
      <Row index="52">
        <F>52</F>
        <F>52</F>
        <F>680343</F>
      </Row>
      <Row index="53">
        <F>53</F>
        <F>53</F>
        <F>643611</F>
      </Row>
      <Row index="54">
        <F>54</F>
        <F>54</F>
        <F>611468</F>
      </Row>
      <Row index="55">
        <F>55</F>
        <F>55</F>
        <F>587807</F>
      </Row>
      <Row index="56">
        <F>56</F>
        <F>56</F>
        <F>558796</F>
      </Row>
      <Row index="57">
        <F>57</F>
        <F>57</F>
        <F>536788</F>
      </Row>
      <Row index="58">
        <F>58</F>
        <F>58</F>
        <F>518026</F>
      </Row>
      <Row index="59">
        <F>59</F>
        <F>59</F>
        <F>511216</F>
      </Row>
      <Row index="60">
        <F>60</F>
        <F>60</F>
        <F>503690</F>
      </Row>
      <Row index="61">
        <F>61</F>
        <F>61</F>
        <F>480165</F>
      </Row>
      <Row index="62">
        <F>62</F>
        <F>62</F>
        <F>463145</F>
      </Row>
      <Row index="63">
        <F>63</F>
        <F>63</F>
        <F>441812</F>
      </Row>
      <Row index="64">
        <F>64</F>
        <F>64</F>
        <F>431018</F>
      </Row>
      <Row index="65">
        <F>65</F>
        <F>65</F>
        <F>397354</F>
      </Row>
      <Row index="66">
        <F>66</F>
        <F>66</F>
        <F>364942</F>
      </Row>
      <Row index="67">
        <F>67</F>
        <F>67</F>
        <F>346587</F>
      </Row>
      <Row index="68">
        <F>68</F>
        <F>68</F>
        <F>334819</F>
      </Row>
      <Row index="69">
        <F>69</F>
        <F>69</F>
        <F>317818</F>
      </Row>
      <Row index="70">
        <F>70</F>
        <F>70</F>
        <F>305649</F>
      </Row>
      <Row index="71">
        <F>71</F>
        <F>71</F>
        <F>295621</F>
      </Row>
      <Row index="72">
        <F>72</F>
        <F>72</F>
        <F>283715</F>
      </Row>
      <Row index="73">
        <F>73</F>
        <F>73</F>
        <F>275264</F>
      </Row>
      <Row index="74">
        <F>74</F>
        <F>74</F>
        <F>272322</F>
      </Row>
      <Row index="75">
        <F>75</F>
        <F>75</F>
        <F>268735</F>
      </Row>
      <Row index="76">
        <F>76</F>
        <F>76</F>
        <F>255125</F>
      </Row>
      <Row index="77">
        <F>77</F>
        <F>77</F>
        <F>244541</F>
      </Row>
      <Row index="78">
        <F>78</F>
        <F>78</F>
        <F>237486</F>
      </Row>
      <Row index="79">
        <F>79</F>
        <F>79</F>
        <F>231018</F>
      </Row>
      <Row index="80">
        <F>80</F>
        <F>80</F>
        <F>223070</F>
      </Row>
      <Row index="81">
        <F>81</F>
        <F>81</F>
        <F>219852</F>
      </Row>
      <Row index="82">
        <F>82</F>
        <F>82</F>
        <F>209870</F>
      </Row>
      <Row index="83">
        <F>83</F>
        <F>83</F>
        <F>201748</F>
      </Row>
      <Row index="84">
        <F>84</F>
        <F>84</F>
        <F>193523</F>
      </Row>
      <Row index="85">
        <F>85</F>
        <F>85</F>
        <F>191024</F>
      </Row>
      <Row index="86">
        <F>86</F>
        <F>86</F>
        <F>184708</F>
      </Row>
      <Row index="87">
        <F>87</F>
        <F>87</F>
        <F>180518</F>
      </Row>
      <Row index="88">
        <F>88</F>
        <F>88</F>
        <F>176340</F>
      </Row>
      <Row index="89">
        <F>89</F>
        <F>89</F>
        <F>169201</F>
      </Row>
      <Row index="90">
        <F>90</F>
        <F>90</F>
        <F>163505</F>
      </Row>
      <Row index="91">
        <F>91</F>
        <F>91</F>
        <F>160562</F>
      </Row>
      <Row index="92">
        <F>92</F>
        <F>92</F>
        <F>158589</F>
      </Row>
      <Row index="93">
        <F>93</F>
        <F>93</F>
        <F>157022</F>
      </Row>
      <Row index="94">
        <F>94</F>
        <F>94</F>
        <F>155092</F>
      </Row>
      <Row index="95">
        <F>95</F>
        <F>95</F>
        <F>151601</F>
      </Row>
      <Row index="96">
        <F>96</F>
        <F>96</F>
        <F>147958</F>
      </Row>
      <Row index="97">
        <F>97</F>
        <F>97</F>
        <F>143669</F>
      </Row>
      <Row index="98">
        <F>98</F>
        <F>98</F>
        <F>136516</F>
      </Row>
      <Row index="99">
        <F>99</F>
        <F>99</F>
        <F>136358</F>
      </Row>
      <Row index="100">
        <F>100</F>
        <F>100</F>
        <F>137874</F>
      </Row>
      <Row index="101">
        <F>101</F>
        <F>101</F>
        <F>136219</F>
      </Row>
      <Row index="102">
        <F>102</F>
        <F>102</F>
        <F>137634</F>
      </Row>
      <Row index="103">
        <F>103</F>
        <F>103</F>
        <F>136230</F>
      </Row>
      <Row index="104">
        <F>104</F>
        <F>104</F>
        <F>132384</F>
      </Row>
      <Row index="105">
        <F>105</F>
        <F>105</F>
        <F>144726</F>
      </Row>
      <Row index="106">
        <F>106</F>
        <F>106</F>
        <F>130753</F>
      </Row>
      <Row index="107">
        <F>107</F>
        <F>107</F>
        <F>128917</F>
      </Row>
      <Row index="108">
        <F>108</F>
        <F>108</F>
        <F>126507</F>
      </Row>
      <Row index="109">
        <F>109</F>
        <F>109</F>
        <F>123964</F>
      </Row>
      <Row index="110">
        <F>110</F>
        <F>110</F>
        <F>120966</F>
      </Row>
      <Row index="111">
        <F>111</F>
        <F>111</F>
        <F>119181</F>
      </Row>
      <Row index="112">
        <F>112</F>
        <F>112</F>
        <F>118493</F>
      </Row>
      <Row index="113">
        <F>113</F>
        <F>113</F>
        <F>114875</F>
      </Row>
      <Row index="114">
        <F>114</F>
        <F>114</F>
        <F>117679</F>
      </Row>
      <Row index="115">
        <F>115</F>
        <F>115</F>
        <F>127305</F>
      </Row>
      <Row index="116">
        <F>116</F>
        <F>116</F>
        <F>135360</F>
      </Row>
      <Row index="117">
        <F>117</F>
        <F>117</F>
        <F>137169</F>
      </Row>
      <Row index="118">
        <F>118</F>
        <F>118</F>
        <F>118957</F>
      </Row>
      <Row index="119">
        <F>119</F>
        <F>119</F>
        <F>116553</F>
      </Row>
      <Row index="120">
        <F>120</F>
        <F>120</F>
        <F>114763</F>
      </Row>
      <Row index="121">
        <F>121</F>
        <F>121</F>
        <F>112281</F>
      </Row>
      <Row index="122">
        <F>122</F>
        <F>122</F>
        <F>110173</F>
      </Row>
      <Row index="123">
        <F>123</F>
        <F>123</F>
        <F>109597</F>
      </Row>
      <Row index="124">
        <F>124</F>
        <F>124</F>
        <F>108288</F>
      </Row>
      <Row index="125">
        <F>125</F>
        <F>125</F>
        <F>106772</F>
      </Row>
      <Row index="126">
        <F>126</F>
        <F>126</F>
        <F>106566</F>
      </Row>
      <Row index="127">
        <F>127</F>
        <F>127</F>
        <F>121786</F>
      </Row>
      <Row index="128">
        <F>128</F>
        <F>128</F>
        <F>105482</F>
      </Row>
      <Row index="129">
        <F>129</F>
        <F>129</F>
        <F>104439</F>
      </Row>
      <Row index="130">
        <F>130</F>
        <F>130</F>
        <F>105519</F>
      </Row>
      <Row index="131">
        <F>131</F>
        <F>131</F>
        <F>104834</F>
      </Row>
      <Row index="132">
        <F>132</F>
        <F>132</F>
        <F>124407</F>
      </Row>
      <Row index="133">
        <F>133</F>
        <F>133</F>
        <F>137020</F>
      </Row>
      <Row index="134">
        <F>134</F>
        <F>134</F>
        <F>107107</F>
      </Row>
      <Row index="135">
        <F>135</F>
        <F>135</F>
        <F>104724</F>
      </Row>
      <Row index="136">
        <F>136</F>
        <F>136</F>
        <F>101894</F>
      </Row>
      <Row index="137">
        <F>137</F>
        <F>137</F>
        <F>101252</F>
      </Row>
      <Row index="138">
        <F>138</F>
        <F>138</F>
        <F>101565</F>
      </Row>
      <Row index="139">
        <F>139</F>
        <F>139</F>
        <F>100003</F>
      </Row>
      <Row index="140">
        <F>140</F>
        <F>140</F>
        <F>98924</F>
      </Row>
      <Row index="141">
        <F>141</F>
        <F>141</F>
        <F>98924</F>
      </Row>
      <Row index="142">
        <F>142</F>
        <F>142</F>
        <F>98578</F>
      </Row>
      <Row index="143">
        <F>143</F>
        <F>143</F>
        <F>220723</F>
      </Row>
      <Row index="144">
        <F>144</F>
        <F>144</F>
        <F>106371</F>
      </Row>
      <Row index="145">
        <F>145</F>
        <F>145</F>
        <F>102491</F>
      </Row>
      <Row index="146">
        <F>146</F>
        <F>146</F>
        <F>102165</F>
      </Row>
      <Row index="147">
        <F>147</F>
        <F>147</F>
        <F>102056</F>
      </Row>
      <Row index="148">
        <F>148</F>
        <F>148</F>
        <F>100273</F>
      </Row>
      <Row index="149">
        <F>149</F>
        <F>149</F>
        <F>98983</F>
      </Row>
      <Row index="150">
        <F>150</F>
        <F>150</F>
        <F>99106</F>
      </Row>
      <Row index="151">
        <F>151</F>
        <F>151</F>
        <F>97399</F>
      </Row>
      <Row index="152">
        <F>152</F>
        <F>152</F>
        <F>96657</F>
      </Row>
      <Row index="153">
        <F>153</F>
        <F>153</F>
        <F>102779</F>
      </Row>
      <Row index="154">
        <F>154</F>
        <F>154</F>
        <F>95756</F>
      </Row>
      <Row index="155">
        <F>155</F>
        <F>155</F>
        <F>94921</F>
      </Row>
      <Row index="156">
        <F>156</F>
        <F>156</F>
        <F>94781</F>
      </Row>
      <Row index="157">
        <F>157</F>
        <F>157</F>
        <F>94428</F>
      </Row>
      <Row index="158">
        <F>158</F>
        <F>158</F>
        <F>94770</F>
      </Row>
      <Row index="159">
        <F>159</F>
        <F>159</F>
        <F>95155</F>
      </Row>
      <Row index="160">
        <F>160</F>
        <F>160</F>
        <F>95280</F>
      </Row>
      <Row index="161">
        <F>161</F>
        <F>161</F>
        <F>95032</F>
      </Row>
      <Row index="162">
        <F>162</F>
        <F>162</F>
        <F>95145</F>
      </Row>
      <Row index="163">
        <F>163</F>
        <F>163</F>
        <F>95802</F>
      </Row>
      <Row index="164">
        <F>164</F>
        <F>164</F>
        <F>95819</F>
      </Row>
      <Row index="165">
        <F>165</F>
        <F>165</F>
        <F>95175</F>
      </Row>
      <Row index="166">
        <F>166</F>
        <F>166</F>
        <F>94426</F>
      </Row>
      <Row index="167">
        <F>167</F>
        <F>167</F>
        <F>94419</F>
      </Row>
      <Row index="168">
        <F>168</F>
        <F>168</F>
        <F>94200</F>
      </Row>
      <Row index="169">
        <F>169</F>
        <F>169</F>
        <F>94230</F>
      </Row>
      <Row index="170">
        <F>170</F>
        <F>170</F>
        <F>94265</F>
      </Row>
      <Row index="171">
        <F>171</F>
        <F>171</F>
        <F>93851</F>
      </Row>
      <Row index="172">
        <F>172</F>
        <F>172</F>
        <F>94325</F>
      </Row>
      <Row index="173">
        <F>173</F>
        <F>173</F>
        <F>92701</F>
      </Row>
      <Row index="174">
        <F>174</F>
        <F>174</F>
        <F>93035</F>
      </Row>
      <Row index="175">
        <F>175</F>
        <F>175</F>
        <F>93180</F>
      </Row>
      <Row index="176">
        <F>176</F>
        <F>176</F>
        <F>91755</F>
      </Row>
      <Row index="177">
        <F>177</F>
        <F>177</F>
        <F>91650</F>
      </Row>
      <Row index="178">
        <F>178</F>
        <F>178</F>
        <F>91509</F>
      </Row>
      <Row index="179">
        <F>179</F>
        <F>179</F>
        <F>91489</F>
      </Row>
      <Row index="180">
        <F>180</F>
        <F>180</F>
        <F>90623</F>
      </Row>
      <Row index="181">
        <F>181</F>
        <F>181</F>
        <F>90029</F>
      </Row>
      <Row index="182">
        <F>182</F>
        <F>182</F>
        <F>90202</F>
      </Row>
      <Row index="183">
        <F>183</F>
        <F>183</F>
        <F>90961</F>
      </Row>
      <Row index="184">
        <F>184</F>
        <F>184</F>
        <F>90932</F>
      </Row>
      <Row index="185">
        <F>185</F>
        <F>185</F>
        <F>91678</F>
      </Row>
      <Row index="186">
        <F>186</F>
        <F>186</F>
        <F>90640</F>
      </Row>
      <Row index="187">
        <F>187</F>
        <F>187</F>
        <F>90313</F>
      </Row>
      <Row index="188">
        <F>188</F>
        <F>188</F>
        <F>89817</F>
      </Row>
      <Row index="189">
        <F>189</F>
        <F>189</F>
        <F>90317</F>
      </Row>
      <Row index="190">
        <F>190</F>
        <F>190</F>
        <F>126660</F>
      </Row>
      <Row index="191">
        <F>191</F>
        <F>191</F>
        <F>122706</F>
      </Row>
      <Row index="192">
        <F>192</F>
        <F>192</F>
        <F>94009</F>
      </Row>
      <Row index="193">
        <F>193</F>
        <F>193</F>
        <F>91752</F>
      </Row>
      <Row index="194">
        <F>194</F>
        <F>194</F>
        <F>90130</F>
      </Row>
      <Row index="195">
        <F>195</F>
        <F>195</F>
        <F>90531</F>
      </Row>
      <Row index="196">
        <F>196</F>
        <F>196</F>
        <F>88934</F>
      </Row>
      <Row index="197">
        <F>197</F>
        <F>197</F>
        <F>92317</F>
      </Row>
      <Row index="198">
        <F>198</F>
        <F>198</F>
        <F>88744</F>
      </Row>
      <Row index="199">
        <F>199</F>
        <F>199</F>
        <F>88170</F>
      </Row>
      <Row index="200">
        <F>200</F>
        <F>200</F>
        <F>104591</F>
      </Row>
      <Row index="201">
        <F>201</F>
        <F>201</F>
        <F>93364</F>
      </Row>
      <Row index="202">
        <F>202</F>
        <F>202</F>
        <F>88713</F>
      </Row>
      <Row index="203">
        <F>203</F>
        <F>203</F>
        <F>93202</F>
      </Row>
      <Row index="204">
        <F>204</F>
        <F>204</F>
        <F>87662</F>
      </Row>
      <Row index="205">
        <F>205</F>
        <F>205</F>
        <F>87308</F>
      </Row>
      <Row index="206">
        <F>206</F>
        <F>206</F>
        <F>86783</F>
      </Row>
      <Row index="207">
        <F>207</F>
        <F>207</F>
        <F>86382</F>
      </Row>
      <Row index="208">
        <F>208</F>
        <F>208</F>
        <F>87062</F>
      </Row>
      <Row index="209">
        <F>209</F>
        <F>209</F>
        <F>86519</F>
      </Row>
      <Row index="210">
        <F>210</F>
        <F>210</F>
        <F>85793</F>
      </Row>
      <Row index="211">
        <F>211</F>
        <F>211</F>
        <F>85384</F>
      </Row>
      <Row index="212">
        <F>212</F>
        <F>212</F>
        <F>86598</F>
      </Row>
      <Row index="213">
        <F>213</F>
        <F>213</F>
        <F>85960</F>
      </Row>
      <Row index="214">
        <F>214</F>
        <F>214</F>
        <F>84689</F>
      </Row>
      <Row index="215">
        <F>215</F>
        <F>215</F>
        <F>84324</F>
      </Row>
      <Row index="216">
        <F>216</F>
        <F>216</F>
        <F>84315</F>
      </Row>
      <Row index="217">
        <F>217</F>
        <F>217</F>
        <F>84782</F>
      </Row>
      <Row index="218">
        <F>218</F>
        <F>218</F>
        <F>84209</F>
      </Row>
      <Row index="219">
        <F>219</F>
        <F>219</F>
        <F>83384</F>
      </Row>
      <Row index="220">
        <F>220</F>
        <F>220</F>
        <F>83033</F>
      </Row>
      <Row index="221">
        <F>221</F>
        <F>221</F>
        <F>83043</F>
      </Row>
      <Row index="222">
        <F>222</F>
        <F>222</F>
        <F>83013</F>
      </Row>
      <Row index="223">
        <F>223</F>
        <F>223</F>
        <F>82465</F>
      </Row>
      <Row index="224">
        <F>224</F>
        <F>224</F>
        <F>81635</F>
      </Row>
      <Row index="225">
        <F>225</F>
        <F>225</F>
        <F>81974</F>
      </Row>
      <Row index="226">
        <F>226</F>
        <F>226</F>
        <F>81673</F>
      </Row>
      <Row index="227">
        <F>227</F>
        <F>227</F>
        <F>80632</F>
      </Row>
      <Row index="228">
        <F>228</F>
        <F>228</F>
        <F>80582</F>
      </Row>
      <Row index="229">
        <F>229</F>
        <F>229</F>
        <F>80851</F>
      </Row>
      <Row index="230">
        <F>230</F>
        <F>230</F>
        <F>80725</F>
      </Row>
      <Row index="231">
        <F>231</F>
        <F>231</F>
        <F>80967</F>
      </Row>
      <Row index="232">
        <F>232</F>
        <F>232</F>
        <F>86999</F>
      </Row>
      <Row index="233">
        <F>233</F>
        <F>233</F>
        <F>80614</F>
      </Row>
      <Row index="234">
        <F>234</F>
        <F>234</F>
        <F>84154</F>
      </Row>
      <Row index="235">
        <F>235</F>
        <F>235</F>
        <F>79587</F>
      </Row>
      <Row index="236">
        <F>236</F>
        <F>236</F>
        <F>79392</F>
      </Row>
      <Row index="237">
        <F>237</F>
        <F>237</F>
        <F>79549</F>
      </Row>
      <Row index="238">
        <F>238</F>
        <F>238</F>
        <F>79243</F>
      </Row>
      <Row index="239">
        <F>239</F>
        <F>239</F>
        <F>79013</F>
      </Row>
      <Row index="240">
        <F>240</F>
        <F>240</F>
        <F>78747</F>
      </Row>
      <Row index="241">
        <F>241</F>
        <F>241</F>
        <F>78865</F>
      </Row>
      <Row index="242">
        <F>242</F>
        <F>242</F>
        <F>78469</F>
      </Row>
      <Row index="243">
        <F>243</F>
        <F>243</F>
        <F>77692</F>
      </Row>
      <Row index="244">
        <F>244</F>
        <F>244</F>
        <F>78678</F>
      </Row>
      <Row index="245">
        <F>245</F>
        <F>245</F>
        <F>77894</F>
      </Row>
      <Row index="246">
        <F>246</F>
        <F>246</F>
        <F>77506</F>
      </Row>
      <Row index="247">
        <F>247</F>
        <F>247</F>
        <F>77780</F>
      </Row>
      <Row index="248">
        <F>248</F>
        <F>248</F>
        <F>77687</F>
      </Row>
      <Row index="249">
        <F>249</F>
        <F>249</F>
        <F>78460</F>
      </Row>
      <Row index="250">
        <F>250</F>
        <F>250</F>
        <F>77299</F>
      </Row>
      <Row index="251">
        <F>251</F>
        <F>251</F>
        <F>78468</F>
      </Row>
      <Row index="252">
        <F>252</F>
        <F>252</F>
        <F>77325</F>
      </Row>
      <Row index="253">
        <F>253</F>
        <F>253</F>
        <F>77953</F>
      </Row>
      <Row index="254">
        <F>254</F>
        <F>254</F>
        <F>78263</F>
      </Row>
      <Row index="255">
        <F>255</F>
        <F>255</F>
        <F>78021</F>
      </Row>
      <Row index="256">
        <F>256</F>
        <F>256</F>
        <F>78139</F>
      </Row>
      <Row index="257">
        <F>257</F>
        <F>257</F>
        <F>77500</F>
      </Row>
      <Row index="258">
        <F>258</F>
        <F>258</F>
        <F>77345</F>
      </Row>
      <Row index="259">
        <F>259</F>
        <F>259</F>
        <F>78126</F>
      </Row>
      <Row index="260">
        <F>260</F>
        <F>260</F>
        <F>77619</F>
      </Row>
      <Row index="261">
        <F>261</F>
        <F>261</F>
        <F>77275</F>
      </Row>
      <Row index="262">
        <F>262</F>
        <F>262</F>
        <F>78093</F>
      </Row>
      <Row index="263">
        <F>263</F>
        <F>263</F>
        <F>77716</F>
      </Row>
      <Row index="264">
        <F>264</F>
        <F>264</F>
        <F>77775</F>
      </Row>
      <Row index="265">
        <F>265</F>
        <F>265</F>
        <F>77572</F>
      </Row>
      <Row index="266">
        <F>266</F>
        <F>266</F>
        <F>76957</F>
      </Row>
      <Row index="267">
        <F>267</F>
        <F>267</F>
        <F>77205</F>
      </Row>
      <Row index="268">
        <F>268</F>
        <F>268</F>
        <F>77329</F>
      </Row>
      <Row index="269">
        <F>269</F>
        <F>269</F>
        <F>77680</F>
      </Row>
      <Row index="270">
        <F>270</F>
        <F>270</F>
        <F>77812</F>
      </Row>
      <Row index="271">
        <F>271</F>
        <F>271</F>
        <F>77254</F>
      </Row>
      <Row index="272">
        <F>272</F>
        <F>272</F>
        <F>77431</F>
      </Row>
      <Row index="273">
        <F>273</F>
        <F>273</F>
        <F>76739</F>
      </Row>
      <Row index="274">
        <F>274</F>
        <F>274</F>
        <F>77139</F>
      </Row>
      <Row index="275">
        <F>275</F>
        <F>275</F>
        <F>77454</F>
      </Row>
      <Row index="276">
        <F>276</F>
        <F>276</F>
        <F>77364</F>
      </Row>
      <Row index="277">
        <F>277</F>
        <F>277</F>
        <F>76822</F>
      </Row>
      <Row index="278">
        <F>278</F>
        <F>278</F>
        <F>77065</F>
      </Row>
      <Row index="279">
        <F>279</F>
        <F>279</F>
        <F>77102</F>
      </Row>
      <Row index="280">
        <F>280</F>
        <F>280</F>
        <F>76825</F>
      </Row>
      <Row index="281">
        <F>281</F>
        <F>281</F>
        <F>78769</F>
      </Row>
      <Row index="282">
        <F>282</F>
        <F>282</F>
        <F>77854</F>
      </Row>
      <Row index="283">
        <F>283</F>
        <F>283</F>
        <F>77716</F>
      </Row>
      <Row index="284">
        <F>284</F>
        <F>284</F>
        <F>77233</F>
      </Row>
      <Row index="285">
        <F>285</F>
        <F>285</F>
        <F>77214</F>
      </Row>
      <Row index="286">
        <F>286</F>
        <F>286</F>
        <F>77280</F>
      </Row>
      <Row index="287">
        <F>287</F>
        <F>287</F>
        <F>77502</F>
      </Row>
      <Row index="288">
        <F>288</F>
        <F>288</F>
        <F>77308</F>
      </Row>
      <Row index="289">
        <F>289</F>
        <F>289</F>
        <F>77493</F>
      </Row>
      <Row index="290">
        <F>290</F>
        <F>290</F>
        <F>78394</F>
      </Row>
      <Row index="291">
        <F>291</F>
        <F>291</F>
        <F>77496</F>
      </Row>
      <Row index="292">
        <F>292</F>
        <F>292</F>
        <F>76988</F>
      </Row>
      <Row index="293">
        <F>293</F>
        <F>293</F>
        <F>77298</F>
      </Row>
      <Row index="294">
        <F>294</F>
        <F>294</F>
        <F>77234</F>
      </Row>
      <Row index="295">
        <F>295</F>
        <F>295</F>
        <F>76952</F>
      </Row>
      <Row index="296">
        <F>296</F>
        <F>296</F>
        <F>77056</F>
      </Row>
      <Row index="297">
        <F>297</F>
        <F>297</F>
        <F>77048</F>
      </Row>
      <Row index="298">
        <F>298</F>
        <F>298</F>
        <F>76789</F>
      </Row>
      <Row index="299">
        <F>299</F>
        <F>299</F>
        <F>76335</F>
      </Row>
      <Row index="300">
        <F>300</F>
        <F>300</F>
        <F>76935</F>
      </Row>
      <Row index="301">
        <F>301</F>
        <F>301</F>
        <F>76327</F>
      </Row>
      <Row index="302">
        <F>302</F>
        <F>302</F>
        <F>76721</F>
      </Row>
      <Row index="303">
        <F>303</F>
        <F>303</F>
        <F>76341</F>
      </Row>
      <Row index="304">
        <F>304</F>
        <F>304</F>
        <F>76611</F>
      </Row>
      <Row index="305">
        <F>305</F>
        <F>305</F>
        <F>75715</F>
      </Row>
      <Row index="306">
        <F>306</F>
        <F>306</F>
        <F>75644</F>
      </Row>
      <Row index="307">
        <F>307</F>
        <F>307</F>
        <F>76598</F>
      </Row>
      <Row index="308">
        <F>308</F>
        <F>308</F>
        <F>75927</F>
      </Row>
      <Row index="309">
        <F>309</F>
        <F>309</F>
        <F>75925</F>
      </Row>
      <Row index="310">
        <F>310</F>
        <F>310</F>
        <F>75924</F>
      </Row>
      <Row index="311">
        <F>311</F>
        <F>311</F>
        <F>75305</F>
      </Row>
      <Row index="312">
        <F>312</F>
        <F>312</F>
        <F>76262</F>
      </Row>
      <Row index="313">
        <F>313</F>
        <F>313</F>
        <F>75705</F>
      </Row>
      <Row index="314">
        <F>314</F>
        <F>314</F>
        <F>76241</F>
      </Row>
      <Row index="315">
        <F>315</F>
        <F>315</F>
        <F>76391</F>
      </Row>
      <Row index="316">
        <F>316</F>
        <F>316</F>
        <F>75835</F>
      </Row>
      <Row index="317">
        <F>317</F>
        <F>317</F>
        <F>75262</F>
      </Row>
      <Row index="318">
        <F>318</F>
        <F>318</F>
        <F>75113</F>
      </Row>
      <Row index="319">
        <F>319</F>
        <F>319</F>
        <F>75701</F>
      </Row>
      <Row index="320">
        <F>320</F>
        <F>320</F>
        <F>74755</F>
      </Row>
      <Row index="321">
        <F>321</F>
        <F>321</F>
        <F>75361</F>
      </Row>
      <Row index="322">
        <F>322</F>
        <F>322</F>
        <F>75101</F>
      </Row>
      <Row index="323">
        <F>323</F>
        <F>323</F>
        <F>74493</F>
      </Row>
      <Row index="324">
        <F>324</F>
        <F>324</F>
        <F>74515</F>
      </Row>
      <Row index="325">
        <F>325</F>
        <F>325</F>
        <F>74254</F>
      </Row>
      <Row index="326">
        <F>326</F>
        <F>326</F>
        <F>74604</F>
      </Row>
      <Row index="327">
        <F>327</F>
        <F>327</F>
        <F>74017</F>
      </Row>
      <Row index="328">
        <F>328</F>
        <F>328</F>
        <F>73994</F>
      </Row>
      <Row index="329">
        <F>329</F>
        <F>329</F>
        <F>74390</F>
      </Row>
      <Row index="330">
        <F>330</F>
        <F>330</F>
        <F>74685</F>
      </Row>
      <Row index="331">
        <F>331</F>
        <F>331</F>
        <F>74342</F>
      </Row>
      <Row index="332">
        <F>332</F>
        <F>332</F>
        <F>74969</F>
      </Row>
      <Row index="333">
        <F>333</F>
        <F>333</F>
        <F>74259</F>
      </Row>
      <Row index="334">
        <F>334</F>
        <F>334</F>
        <F>74486</F>
      </Row>
      <Row index="335">
        <F>335</F>
        <F>335</F>
        <F>74245</F>
      </Row>
      <Row index="336">
        <F>336</F>
        <F>336</F>
        <F>74298</F>
      </Row>
      <Row index="337">
        <F>337</F>
        <F>337</F>
        <F>74634</F>
      </Row>
      <Row index="338">
        <F>338</F>
        <F>338</F>
        <F>73169</F>
      </Row>
      <Row index="339">
        <F>339</F>
        <F>339</F>
        <F>73957</F>
      </Row>
      <Row index="340">
        <F>340</F>
        <F>340</F>
        <F>73732</F>
      </Row>
      <Row index="341">
        <F>341</F>
        <F>341</F>
        <F>73535</F>
      </Row>
      <Row index="342">
        <F>342</F>
        <F>342</F>
        <F>74299</F>
      </Row>
      <Row index="343">
        <F>343</F>
        <F>343</F>
        <F>73386</F>
      </Row>
      <Row index="344">
        <F>344</F>
        <F>344</F>
        <F>73777</F>
      </Row>
      <Row index="345">
        <F>345</F>
        <F>345</F>
        <F>73529</F>
      </Row>
      <Row index="346">
        <F>346</F>
        <F>346</F>
        <F>73321</F>
      </Row>
      <Row index="347">
        <F>347</F>
        <F>347</F>
        <F>73441</F>
      </Row>
      <Row index="348">
        <F>348</F>
        <F>348</F>
        <F>73109</F>
      </Row>
      <Row index="349">
        <F>349</F>
        <F>349</F>
        <F>73232</F>
      </Row>
      <Row index="350">
        <F>350</F>
        <F>350</F>
        <F>74116</F>
      </Row>
      <Row index="351">
        <F>351</F>
        <F>351</F>
        <F>73640</F>
      </Row>
      <Row index="352">
        <F>352</F>
        <F>352</F>
        <F>73900</F>
      </Row>
      <Row index="353">
        <F>353</F>
        <F>353</F>
        <F>73545</F>
      </Row>
      <Row index="354">
        <F>354</F>
        <F>354</F>
        <F>73714</F>
      </Row>
      <Row index="355">
        <F>355</F>
        <F>355</F>
        <F>73870</F>
      </Row>
      <Row index="356">
        <F>356</F>
        <F>356</F>
        <F>73663</F>
      </Row>
      <Row index="357">
        <F>357</F>
        <F>357</F>
        <F>73988</F>
      </Row>
      <Row index="358">
        <F>358</F>
        <F>358</F>
        <F>73890</F>
      </Row>
      <Row index="359">
        <F>359</F>
        <F>359</F>
        <F>74079</F>
      </Row>
      <Row index="360">
        <F>360</F>
        <F>360</F>
        <F>73724</F>
      </Row>
      <Row index="361">
        <F>361</F>
        <F>361</F>
        <F>74055</F>
      </Row>
      <Row index="362">
        <F>362</F>
        <F>362</F>
        <F>73647</F>
      </Row>
      <Row index="363">
        <F>363</F>
        <F>363</F>
        <F>73402</F>
      </Row>
      <Row index="364">
        <F>364</F>
        <F>364</F>
        <F>73327</F>
      </Row>
      <Row index="365">
        <F>365</F>
        <F>365</F>
        <F>74007</F>
      </Row>
      <Row index="366">
        <F>366</F>
        <F>366</F>
        <F>73823</F>
      </Row>
      <Row index="367">
        <F>367</F>
        <F>367</F>
        <F>73572</F>
      </Row>
      <Row index="368">
        <F>368</F>
        <F>368</F>
        <F>73573</F>
      </Row>
      <Row index="369">
        <F>369</F>
        <F>369</F>
        <F>73313</F>
      </Row>
      <Row index="370">
        <F>370</F>
        <F>370</F>
        <F>73275</F>
      </Row>
      <Row index="371">
        <F>371</F>
        <F>371</F>
        <F>72896</F>
      </Row>
      <Row index="372">
        <F>372</F>
        <F>372</F>
        <F>73180</F>
      </Row>
      <Row index="373">
        <F>373</F>
        <F>373</F>
        <F>73002</F>
      </Row>
      <Row index="374">
        <F>374</F>
        <F>374</F>
        <F>73840</F>
      </Row>
      <Row index="375">
        <F>375</F>
        <F>375</F>
        <F>73269</F>
      </Row>
      <Row index="376">
        <F>376</F>
        <F>376</F>
        <F>73605</F>
      </Row>
      <Row index="377">
        <F>377</F>
        <F>377</F>
        <F>73419</F>
      </Row>
      <Row index="378">
        <F>378</F>
        <F>378</F>
        <F>73031</F>
      </Row>
      <Row index="379">
        <F>379</F>
        <F>379</F>
        <F>72833</F>
      </Row>
      <Row index="380">
        <F>380</F>
        <F>380</F>
        <F>72578</F>
      </Row>
      <Row index="381">
        <F>381</F>
        <F>381</F>
        <F>72813</F>
      </Row>
      <Row index="382">
        <F>382</F>
        <F>382</F>
        <F>72972</F>
      </Row>
      <Row index="383">
        <F>383</F>
        <F>383</F>
        <F>72825</F>
      </Row>
      <Row index="384">
        <F>384</F>
        <F>384</F>
        <F>73311</F>
      </Row>
      <Row index="385">
        <F>385</F>
        <F>385</F>
        <F>73963</F>
      </Row>
      <Row index="386">
        <F>386</F>
        <F>386</F>
        <F>73991</F>
      </Row>
      <Row index="387">
        <F>387</F>
        <F>387</F>
        <F>73737</F>
      </Row>
      <Row index="388">
        <F>388</F>
        <F>388</F>
        <F>74319</F>
      </Row>
      <Row index="389">
        <F>389</F>
        <F>389</F>
        <F>73438</F>
      </Row>
      <Row index="390">
        <F>390</F>
        <F>390</F>
        <F>73387</F>
      </Row>
      <Row index="391">
        <F>391</F>
        <F>391</F>
        <F>73338</F>
      </Row>
      <Row index="392">
        <F>392</F>
        <F>392</F>
        <F>73640</F>
      </Row>
      <Row index="393">
        <F>393</F>
        <F>393</F>
        <F>73616</F>
      </Row>
      <Row index="394">
        <F>394</F>
        <F>394</F>
        <F>73902</F>
      </Row>
      <Row index="395">
        <F>395</F>
        <F>395</F>
        <F>74289</F>
      </Row>
      <Row index="396">
        <F>396</F>
        <F>396</F>
        <F>73914</F>
      </Row>
      <Row index="397">
        <F>397</F>
        <F>397</F>
        <F>73956</F>
      </Row>
      <Row index="398">
        <F>398</F>
        <F>398</F>
        <F>73168</F>
      </Row>
      <Row index="399">
        <F>399</F>
        <F>399</F>
        <F>74527</F>
      </Row>
      <Row index="400">
        <F>400</F>
        <F>400</F>
        <F>74477</F>
      </Row>
      <Row index="401">
        <F>401</F>
        <F>401</F>
        <F>73774</F>
      </Row>
      <Row index="402">
        <F>402</F>
        <F>402</F>
        <F>73935</F>
      </Row>
      <Row index="403">
        <F>403</F>
        <F>403</F>
        <F>75096</F>
      </Row>
      <Row index="404">
        <F>404</F>
        <F>404</F>
        <F>74171</F>
      </Row>
      <Row index="405">
        <F>405</F>
        <F>405</F>
        <F>74583</F>
      </Row>
      <Row index="406">
        <F>406</F>
        <F>406</F>
        <F>74850</F>
      </Row>
      <Row index="407">
        <F>407</F>
        <F>407</F>
        <F>74125</F>
      </Row>
      <Row index="408">
        <F>408</F>
        <F>408</F>
        <F>74524</F>
      </Row>
      <Row index="409">
        <F>409</F>
        <F>409</F>
        <F>74431</F>
      </Row>
      <Row index="410">
        <F>410</F>
        <F>410</F>
        <F>74196</F>
      </Row>
      <Row index="411">
        <F>411</F>
        <F>411</F>
        <F>73847</F>
      </Row>
      <Row index="412">
        <F>412</F>
        <F>412</F>
        <F>74543</F>
      </Row>
      <Row index="413">
        <F>413</F>
        <F>413</F>
        <F>74246</F>
      </Row>
      <Row index="414">
        <F>414</F>
        <F>414</F>
        <F>74324</F>
      </Row>
      <Row index="415">
        <F>415</F>
        <F>415</F>
        <F>74336</F>
      </Row>
      <Row index="416">
        <F>416</F>
        <F>416</F>
        <F>75180</F>
      </Row>
      <Row index="417">
        <F>417</F>
        <F>417</F>
        <F>75436</F>
      </Row>
      <Row index="418">
        <F>418</F>
        <F>418</F>
        <F>75600</F>
      </Row>
      <Row index="419">
        <F>419</F>
        <F>419</F>
        <F>74476</F>
      </Row>
      <Row index="420">
        <F>420</F>
        <F>420</F>
        <F>75356</F>
      </Row>
      <Row index="421">
        <F>421</F>
        <F>421</F>
        <F>74652</F>
      </Row>
      <Row index="422">
        <F>422</F>
        <F>422</F>
        <F>75165</F>
      </Row>
      <Row index="423">
        <F>423</F>
        <F>423</F>
        <F>74698</F>
      </Row>
      <Row index="424">
        <F>424</F>
        <F>424</F>
        <F>75941</F>
      </Row>
      <Row index="425">
        <F>425</F>
        <F>425</F>
        <F>75654</F>
      </Row>
      <Row index="426">
        <F>426</F>
        <F>426</F>
        <F>75384</F>
      </Row>
      <Row index="427">
        <F>427</F>
        <F>427</F>
        <F>76180</F>
      </Row>
      <Row index="428">
        <F>428</F>
        <F>428</F>
        <F>75246</F>
      </Row>
      <Row index="429">
        <F>429</F>
        <F>429</F>
        <F>75234</F>
      </Row>
      <Row index="430">
        <F>430</F>
        <F>430</F>
        <F>75704</F>
      </Row>
      <Row index="431">
        <F>431</F>
        <F>431</F>
        <F>76202</F>
      </Row>
      <Row index="432">
        <F>432</F>
        <F>432</F>
        <F>76202</F>
      </Row>
      <Row index="433">
        <F>433</F>
        <F>433</F>
        <F>75587</F>
      </Row>
      <Row index="434">
        <F>434</F>
        <F>434</F>
        <F>76461</F>
      </Row>
      <Row index="435">
        <F>435</F>
        <F>435</F>
        <F>76670</F>
      </Row>
      <Row index="436">
        <F>436</F>
        <F>436</F>
        <F>76348</F>
      </Row>
      <Row index="437">
        <F>437</F>
        <F>437</F>
        <F>76200</F>
      </Row>
      <Row index="438">
        <F>438</F>
        <F>438</F>
        <F>76795</F>
      </Row>
      <Row index="439">
        <F>439</F>
        <F>439</F>
        <F>76537</F>
      </Row>
      <Row index="440">
        <F>440</F>
        <F>440</F>
        <F>76285</F>
      </Row>
      <Row index="441">
        <F>441</F>
        <F>441</F>
        <F>76734</F>
      </Row>
      <Row index="442">
        <F>442</F>
        <F>442</F>
        <F>77144</F>
      </Row>
      <Row index="443">
        <F>443</F>
        <F>443</F>
        <F>77293</F>
      </Row>
      <Row index="444">
        <F>444</F>
        <F>444</F>
        <F>77419</F>
      </Row>
      <Row index="445">
        <F>445</F>
        <F>445</F>
        <F>78329</F>
      </Row>
      <Row index="446">
        <F>446</F>
        <F>446</F>
        <F>77796</F>
      </Row>
      <Row index="447">
        <F>447</F>
        <F>447</F>
        <F>77043</F>
      </Row>
      <Row index="448">
        <F>448</F>
        <F>448</F>
        <F>77301</F>
      </Row>
      <Row index="449">
        <F>449</F>
        <F>449</F>
        <F>77478</F>
      </Row>
      <Row index="450">
        <F>450</F>
        <F>450</F>
        <F>77406</F>
      </Row>
      <Row index="451">
        <F>451</F>
        <F>451</F>
        <F>77848</F>
      </Row>
      <Row index="452">
        <F>452</F>
        <F>452</F>
        <F>78788</F>
      </Row>
      <Row index="453">
        <F>453</F>
        <F>453</F>
        <F>78598</F>
      </Row>
      <Row index="454">
        <F>454</F>
        <F>454</F>
        <F>79111</F>
      </Row>
      <Row index="455">
        <F>455</F>
        <F>455</F>
        <F>79059</F>
      </Row>
      <Row index="456">
        <F>456</F>
        <F>456</F>
        <F>79211</F>
      </Row>
      <Row index="457">
        <F>457</F>
        <F>457</F>
        <F>80087</F>
      </Row>
      <Row index="458">
        <F>458</F>
        <F>458</F>
        <F>78792</F>
      </Row>
      <Row index="459">
        <F>459</F>
        <F>459</F>
        <F>78417</F>
      </Row>
      <Row index="460">
        <F>460</F>
        <F>460</F>
        <F>79386</F>
      </Row>
      <Row index="461">
        <F>461</F>
        <F>461</F>
        <F>79603</F>
      </Row>
      <Row index="462">
        <F>462</F>
        <F>462</F>
        <F>79139</F>
      </Row>
      <Row index="463">
        <F>463</F>
        <F>463</F>
        <F>78682</F>
      </Row>
      <Row index="464">
        <F>464</F>
        <F>464</F>
        <F>80724</F>
      </Row>
      <Row index="465">
        <F>465</F>
        <F>465</F>
        <F>79627</F>
      </Row>
      <Row index="466">
        <F>466</F>
        <F>466</F>
        <F>79312</F>
      </Row>
      <Row index="467">
        <F>467</F>
        <F>467</F>
        <F>79684</F>
      </Row>
      <Row index="468">
        <F>468</F>
        <F>468</F>
        <F>79355</F>
      </Row>
      <Row index="469">
        <F>469</F>
        <F>469</F>
        <F>78796</F>
      </Row>
      <Row index="470">
        <F>470</F>
        <F>470</F>
        <F>79268</F>
      </Row>
      <Row index="471">
        <F>471</F>
        <F>471</F>
        <F>79931</F>
      </Row>
      <Row index="472">
        <F>472</F>
        <F>472</F>
        <F>79232</F>
      </Row>
      <Row index="473">
        <F>473</F>
        <F>473</F>
        <F>175104</F>
      </Row>
      <Row index="474">
        <F>474</F>
        <F>474</F>
        <F>89515</F>
      </Row>
      <Row index="475">
        <F>475</F>
        <F>475</F>
        <F>92058</F>
      </Row>
      <Row index="476">
        <F>476</F>
        <F>476</F>
        <F>94294</F>
      </Row>
      <Row index="477">
        <F>477</F>
        <F>477</F>
        <F>94864</F>
      </Row>
      <Row index="478">
        <F>478</F>
        <F>478</F>
        <F>94650</F>
      </Row>
      <Row index="479">
        <F>479</F>
        <F>479</F>
        <F>97585</F>
      </Row>
      <Row index="480">
        <F>480</F>
        <F>480</F>
        <F>101098</F>
      </Row>
      <Row index="481">
        <F>481</F>
        <F>481</F>
        <F>100302</F>
      </Row>
      <Row index="482">
        <F>482</F>
        <F>482</F>
        <F>99352</F>
      </Row>
      <Row index="483">
        <F>483</F>
        <F>483</F>
        <F>99050</F>
      </Row>
      <Row index="484">
        <F>484</F>
        <F>484</F>
        <F>97834</F>
      </Row>
      <Row index="485">
        <F>485</F>
        <F>485</F>
        <F>97616</F>
      </Row>
      <Row index="486">
        <F>486</F>
        <F>486</F>
        <F>96443</F>
      </Row>
      <Row index="487">
        <F>487</F>
        <F>487</F>
        <F>95483</F>
      </Row>
      <Row index="488">
        <F>488</F>
        <F>488</F>
        <F>95782</F>
      </Row>
      <Row index="489">
        <F>489</F>
        <F>489</F>
        <F>96687</F>
      </Row>
      <Row index="490">
        <F>490</F>
        <F>490</F>
        <F>96799</F>
      </Row>
      <Row index="491">
        <F>491</F>
        <F>491</F>
        <F>97032</F>
      </Row>
      <Row index="492">
        <F>492</F>
        <F>492</F>
        <F>96868</F>
      </Row>
      <Row index="493">
        <F>493</F>
        <F>493</F>
        <F>97506</F>
      </Row>
      <Row index="494">
        <F>494</F>
        <F>494</F>
        <F>97127</F>
      </Row>
      <Row index="495">
        <F>495</F>
        <F>495</F>
        <F>97832</F>
      </Row>
      <Row index="496">
        <F>496</F>
        <F>496</F>
        <F>99011</F>
      </Row>
      <Row index="497">
        <F>497</F>
        <F>497</F>
        <F>99399</F>
      </Row>
      <Row index="498">
        <F>498</F>
        <F>498</F>
        <F>100032</F>
      </Row>
      <Row index="499">
        <F>499</F>
        <F>499</F>
        <F>101053</F>
      </Row>
      <Row index="500">
        <F>500</F>
        <F>500</F>
        <F>102674</F>
      </Row>
      <Row index="501">
        <F>501</F>
        <F>501</F>
        <F>102781</F>
      </Row>
      <Row index="502">
        <F>502</F>
        <F>502</F>
        <F>103011</F>
      </Row>
      <Row index="503">
        <F>503</F>
        <F>503</F>
        <F>103793</F>
      </Row>
      <Row index="504">
        <F>504</F>
        <F>504</F>
        <F>102703</F>
      </Row>
      <Row index="505">
        <F>505</F>
        <F>505</F>
        <F>102361</F>
      </Row>
      <Row index="506">
        <F>506</F>
        <F>506</F>
        <F>102346</F>
      </Row>
      <Row index="507">
        <F>507</F>
        <F>507</F>
        <F>102320</F>
      </Row>
      <Row index="508">
        <F>508</F>
        <F>508</F>
        <F>102213</F>
      </Row>
      <Row index="509">
        <F>509</F>
        <F>509</F>
        <F>101204</F>
      </Row>
      <Row index="510">
        <F>510</F>
        <F>510</F>
        <F>100157</F>
      </Row>
      <Row index="511">
        <F>511</F>
        <F>511</F>
        <F>100109</F>
      </Row>
      <Row index="512">
        <F>512</F>
        <F>512</F>
        <F>99847</F>
      </Row>
      <Row index="513">
        <F>513</F>
        <F>513</F>
        <F>100354</F>
      </Row>
      <Row index="514">
        <F>514</F>
        <F>514</F>
        <F>100001</F>
      </Row>
      <Row index="515">
        <F>515</F>
        <F>515</F>
        <F>99491</F>
      </Row>
      <Row index="516">
        <F>516</F>
        <F>516</F>
        <F>99223</F>
      </Row>
      <Row index="517">
        <F>517</F>
        <F>517</F>
        <F>98744</F>
      </Row>
      <Row index="518">
        <F>518</F>
        <F>518</F>
        <F>97922</F>
      </Row>
      <Row index="519">
        <F>519</F>
        <F>519</F>
        <F>98385</F>
      </Row>
      <Row index="520">
        <F>520</F>
        <F>520</F>
        <F>98652</F>
      </Row>
      <Row index="521">
        <F>521</F>
        <F>521</F>
        <F>98374</F>
      </Row>
      <Row index="522">
        <F>522</F>
        <F>522</F>
        <F>99314</F>
      </Row>
      <Row index="523">
        <F>523</F>
        <F>523</F>
        <F>98785</F>
      </Row>
      <Row index="524">
        <F>524</F>
        <F>524</F>
        <F>99089</F>
      </Row>
      <Row index="525">
        <F>525</F>
        <F>525</F>
        <F>98720</F>
      </Row>
      <Row index="526">
        <F>526</F>
        <F>526</F>
        <F>98503</F>
      </Row>
      <Row index="527">
        <F>527</F>
        <F>527</F>
        <F>96648</F>
      </Row>
      <Row index="528">
        <F>528</F>
        <F>528</F>
        <F>96782</F>
      </Row>
      <Row index="529">
        <F>529</F>
        <F>529</F>
        <F>95417</F>
      </Row>
      <Row index="530">
        <F>530</F>
        <F>530</F>
        <F>95365</F>
      </Row>
      <Row index="531">
        <F>531</F>
        <F>531</F>
        <F>95295</F>
      </Row>
      <Row index="532">
        <F>532</F>
        <F>532</F>
        <F>95459</F>
      </Row>
      <Row index="533">
        <F>533</F>
        <F>533</F>
        <F>95391</F>
      </Row>
      <Row index="534">
        <F>534</F>
        <F>534</F>
        <F>94952</F>
      </Row>
      <Row index="535">
        <F>535</F>
        <F>535</F>
        <F>95057</F>
      </Row>
      <Row index="536">
        <F>536</F>
        <F>536</F>
        <F>95714</F>
      </Row>
      <Row index="537">
        <F>537</F>
        <F>537</F>
        <F>95361</F>
      </Row>
      <Row index="538">
        <F>538</F>
        <F>538</F>
        <F>95751</F>
      </Row>
      <Row index="539">
        <F>539</F>
        <F>539</F>
        <F>96233</F>
      </Row>
      <Row index="540">
        <F>540</F>
        <F>540</F>
        <F>94245</F>
      </Row>
      <Row index="541">
        <F>541</F>
        <F>541</F>
        <F>95080</F>
      </Row>
      <Row index="542">
        <F>542</F>
        <F>542</F>
        <F>95043</F>
      </Row>
      <Row index="543">
        <F>543</F>
        <F>543</F>
        <F>94534</F>
      </Row>
      <Row index="544">
        <F>544</F>
        <F>544</F>
        <F>95019</F>
      </Row>
      <Row index="545">
        <F>545</F>
        <F>545</F>
        <F>94731</F>
      </Row>
      <Row index="546">
        <F>546</F>
        <F>546</F>
        <F>94260</F>
      </Row>
      <Row index="547">
        <F>547</F>
        <F>547</F>
        <F>94404</F>
      </Row>
      <Row index="548">
        <F>548</F>
        <F>548</F>
        <F>94111</F>
      </Row>
      <Row index="549">
        <F>549</F>
        <F>549</F>
        <F>93975</F>
      </Row>
      <Row index="550">
        <F>550</F>
        <F>550</F>
        <F>94472</F>
      </Row>
      <Row index="551">
        <F>551</F>
        <F>551</F>
        <F>94010</F>
      </Row>
      <Row index="552">
        <F>552</F>
        <F>552</F>
        <F>94439</F>
      </Row>
      <Row index="553">
        <F>553</F>
        <F>553</F>
        <F>94499</F>
      </Row>
      <Row index="554">
        <F>554</F>
        <F>554</F>
        <F>94613</F>
      </Row>
      <Row index="555">
        <F>555</F>
        <F>555</F>
        <F>94796</F>
      </Row>
      <Row index="556">
        <F>556</F>
        <F>556</F>
        <F>94557</F>
      </Row>
      <Row index="557">
        <F>557</F>
        <F>557</F>
        <F>93862</F>
      </Row>
      <Row index="558">
        <F>558</F>
        <F>558</F>
        <F>94009</F>
      </Row>
      <Row index="559">
        <F>559</F>
        <F>559</F>
        <F>93838</F>
      </Row>
      <Row index="560">
        <F>560</F>
        <F>560</F>
        <F>93570</F>
      </Row>
      <Row index="561">
        <F>561</F>
        <F>561</F>
        <F>93480</F>
      </Row>
      <Row index="562">
        <F>562</F>
        <F>562</F>
        <F>93897</F>
      </Row>
      <Row index="563">
        <F>563</F>
        <F>563</F>
        <F>93189</F>
      </Row>
      <Row index="564">
        <F>564</F>
        <F>564</F>
        <F>93999</F>
      </Row>
      <Row index="565">
        <F>565</F>
        <F>565</F>
        <F>93441</F>
      </Row>
      <Row index="566">
        <F>566</F>
        <F>566</F>
        <F>93858</F>
      </Row>
      <Row index="567">
        <F>567</F>
        <F>567</F>
        <F>93653</F>
      </Row>
      <Row index="568">
        <F>568</F>
        <F>568</F>
        <F>93673</F>
      </Row>
      <Row index="569">
        <F>569</F>
        <F>569</F>
        <F>93728</F>
      </Row>
      <Row index="570">
        <F>570</F>
        <F>570</F>
        <F>93878</F>
      </Row>
      <Row index="571">
        <F>571</F>
        <F>571</F>
        <F>94090</F>
      </Row>
      <Row index="572">
        <F>572</F>
        <F>572</F>
        <F>94009</F>
      </Row>
      <Row index="573">
        <F>573</F>
        <F>573</F>
        <F>93982</F>
      </Row>
      <Row index="574">
        <F>574</F>
        <F>574</F>
        <F>94735</F>
      </Row>
      <Row index="575">
        <F>575</F>
        <F>575</F>
        <F>94290</F>
      </Row>
      <Row index="576">
        <F>576</F>
        <F>576</F>
        <F>93832</F>
      </Row>
      <Row index="577">
        <F>577</F>
        <F>577</F>
        <F>94462</F>
      </Row>
      <Row index="578">
        <F>578</F>
        <F>578</F>
        <F>94107</F>
      </Row>
      <Row index="579">
        <F>579</F>
        <F>579</F>
        <F>94023</F>
      </Row>
      <Row index="580">
        <F>580</F>
        <F>580</F>
        <F>94451</F>
      </Row>
      <Row index="581">
        <F>581</F>
        <F>581</F>
        <F>93807</F>
      </Row>
      <Row index="582">
        <F>582</F>
        <F>582</F>
        <F>94483</F>
      </Row>
      <Row index="583">
        <F>583</F>
        <F>583</F>
        <F>94778</F>
      </Row>
      <Row index="584">
        <F>584</F>
        <F>584</F>
        <F>95818</F>
      </Row>
      <Row index="585">
        <F>585</F>
        <F>585</F>
        <F>96509</F>
      </Row>
      <Row index="586">
        <F>586</F>
        <F>586</F>
        <F>96350</F>
      </Row>
      <Row index="587">
        <F>587</F>
        <F>587</F>
        <F>95692</F>
      </Row>
      <Row index="588">
        <F>588</F>
        <F>588</F>
        <F>94467</F>
      </Row>
      <Row index="589">
        <F>589</F>
        <F>589</F>
        <F>95910</F>
      </Row>
      <Row index="590">
        <F>590</F>
        <F>590</F>
        <F>95069</F>
      </Row>
      <Row index="591">
        <F>591</F>
        <F>591</F>
        <F>94990</F>
      </Row>
      <Row index="592">
        <F>592</F>
        <F>592</F>
        <F>95606</F>
      </Row>
      <Row index="593">
        <F>593</F>
        <F>593</F>
        <F>95876</F>
      </Row>
      <Row index="594">
        <F>594</F>
        <F>594</F>
        <F>95876</F>
      </Row>
      <Row index="595">
        <F>595</F>
        <F>595</F>
        <F>95302</F>
      </Row>
      <Row index="596">
        <F>596</F>
        <F>596</F>
        <F>94993</F>
      </Row>
      <Row index="597">
        <F>597</F>
        <F>597</F>
        <F>95324</F>
      </Row>
      <Row index="598">
        <F>598</F>
        <F>598</F>
        <F>95102</F>
      </Row>
      <Row index="599">
        <F>599</F>
        <F>599</F>
        <F>95351</F>
      </Row>
      <Row index="600">
        <F>600</F>
        <F>600</F>
        <F>96368</F>
      </Row>
      <Row index="601">
        <F>601</F>
        <F>601</F>
        <F>96343</F>
      </Row>
      <Row index="602">
        <F>602</F>
        <F>602</F>
        <F>95769</F>
      </Row>
      <Row index="603">
        <F>603</F>
        <F>603</F>
        <F>96637</F>
      </Row>
      <Row index="604">
        <F>604</F>
        <F>604</F>
        <F>96698</F>
      </Row>
      <Row index="605">
        <F>605</F>
        <F>605</F>
        <F>96344</F>
      </Row>
      <Row index="606">
        <F>606</F>
        <F>606</F>
        <F>96491</F>
      </Row>
      <Row index="607">
        <F>607</F>
        <F>607</F>
        <F>96699</F>
      </Row>
      <Row index="608">
        <F>608</F>
        <F>608</F>
        <F>97702</F>
      </Row>
      <Row index="609">
        <F>609</F>
        <F>609</F>
        <F>97544</F>
      </Row>
      <Row index="610">
        <F>610</F>
        <F>610</F>
        <F>96624</F>
      </Row>
      <Row index="611">
        <F>611</F>
        <F>611</F>
        <F>96880</F>
      </Row>
      <Row index="612">
        <F>612</F>
        <F>612</F>
        <F>96528</F>
      </Row>
      <Row index="613">
        <F>613</F>
        <F>613</F>
        <F>96610</F>
      </Row>
      <Row index="614">
        <F>614</F>
        <F>614</F>
        <F>96701</F>
      </Row>
      <Row index="615">
        <F>615</F>
        <F>615</F>
        <F>97033</F>
      </Row>
      <Row index="616">
        <F>616</F>
        <F>616</F>
        <F>97281</F>
      </Row>
      <Row index="617">
        <F>617</F>
        <F>617</F>
        <F>96972</F>
      </Row>
      <Row index="618">
        <F>618</F>
        <F>618</F>
        <F>97475</F>
      </Row>
      <Row index="619">
        <F>619</F>
        <F>619</F>
        <F>98440</F>
      </Row>
      <Row index="620">
        <F>620</F>
        <F>620</F>
        <F>97981</F>
      </Row>
      <Row index="621">
        <F>621</F>
        <F>621</F>
        <F>97195</F>
      </Row>
      <Row index="622">
        <F>622</F>
        <F>622</F>
        <F>97101</F>
      </Row>
      <Row index="623">
        <F>623</F>
        <F>623</F>
        <F>97618</F>
      </Row>
      <Row index="624">
        <F>624</F>
        <F>624</F>
        <F>97028</F>
      </Row>
      <Row index="625">
        <F>625</F>
        <F>625</F>
        <F>96594</F>
      </Row>
      <Row index="626">
        <F>626</F>
        <F>626</F>
        <F>96746</F>
      </Row>
      <Row index="627">
        <F>627</F>
        <F>627</F>
        <F>96617</F>
      </Row>
      <Row index="628">
        <F>628</F>
        <F>628</F>
        <F>95716</F>
      </Row>
      <Row index="629">
        <F>629</F>
        <F>629</F>
        <F>95235</F>
      </Row>
      <Row index="630">
        <F>630</F>
        <F>630</F>
        <F>95636</F>
      </Row>
      <Row index="631">
        <F>631</F>
        <F>631</F>
        <F>95449</F>
      </Row>
      <Row index="632">
        <F>632</F>
        <F>632</F>
        <F>95296</F>
      </Row>
      <Row index="633">
        <F>633</F>
        <F>633</F>
        <F>95504</F>
      </Row>
      <Row index="634">
        <F>634</F>
        <F>634</F>
        <F>95262</F>
      </Row>
      <Row index="635">
        <F>635</F>
        <F>635</F>
        <F>95620</F>
      </Row>
      <Row index="636">
        <F>636</F>
        <F>636</F>
        <F>94665</F>
      </Row>
      <Row index="637">
        <F>637</F>
        <F>637</F>
        <F>95048</F>
      </Row>
      <Row index="638">
        <F>638</F>
        <F>638</F>
        <F>94703</F>
      </Row>
      <Row index="639">
        <F>639</F>
        <F>639</F>
        <F>94154</F>
      </Row>
      <Row index="640">
        <F>640</F>
        <F>640</F>
        <F>95373</F>
      </Row>
      <Row index="641">
        <F>641</F>
        <F>641</F>
        <F>95616</F>
      </Row>
      <Row index="642">
        <F>642</F>
        <F>642</F>
        <F>95902</F>
      </Row>
      <Row index="643">
        <F>643</F>
        <F>643</F>
        <F>95457</F>
      </Row>
      <Row index="644">
        <F>644</F>
        <F>644</F>
        <F>95057</F>
      </Row>
      <Row index="645">
        <F>645</F>
        <F>645</F>
        <F>95125</F>
      </Row>
      <Row index="646">
        <F>646</F>
        <F>646</F>
        <F>95212</F>
      </Row>
      <Row index="647">
        <F>647</F>
        <F>647</F>
        <F>94999</F>
      </Row>
      <Row index="648">
        <F>648</F>
        <F>648</F>
        <F>94856</F>
      </Row>
      <Row index="649">
        <F>649</F>
        <F>649</F>
        <F>96316</F>
      </Row>
      <Row index="650">
        <F>650</F>
        <F>650</F>
        <F>96496</F>
      </Row>
      <Row index="651">
        <F>651</F>
        <F>651</F>
        <F>96569</F>
      </Row>
      <Row index="652">
        <F>652</F>
        <F>652</F>
        <F>95315</F>
      </Row>
      <Row index="653">
        <F>653</F>
        <F>653</F>
        <F>95549</F>
      </Row>
      <Row index="654">
        <F>654</F>
        <F>654</F>
        <F>96319</F>
      </Row>
      <Row index="655">
        <F>655</F>
        <F>655</F>
        <F>95206</F>
      </Row>
      <Row index="656">
        <F>656</F>
        <F>656</F>
        <F>95451</F>
      </Row>
      <Row index="657">
        <F>657</F>
        <F>657</F>
        <F>95439</F>
      </Row>
      <Row index="658">
        <F>658</F>
        <F>658</F>
        <F>96124</F>
      </Row>
      <Row index="659">
        <F>659</F>
        <F>659</F>
        <F>95669</F>
      </Row>
      <Row index="660">
        <F>660</F>
        <F>660</F>
        <F>95714</F>
      </Row>
      <Row index="661">
        <F>661</F>
        <F>661</F>
        <F>96544</F>
      </Row>
      <Row index="662">
        <F>662</F>
        <F>662</F>
        <F>97466</F>
      </Row>
      <Row index="663">
        <F>663</F>
        <F>663</F>
        <F>96248</F>
      </Row>
      <Row index="664">
        <F>664</F>
        <F>664</F>
        <F>96664</F>
      </Row>
      <Row index="665">
        <F>665</F>
        <F>665</F>
        <F>96445</F>
      </Row>
      <Row index="666">
        <F>666</F>
        <F>666</F>
        <F>95432</F>
      </Row>
      <Row index="667">
        <F>667</F>
        <F>667</F>
        <F>96055</F>
      </Row>
      <Row index="668">
        <F>668</F>
        <F>668</F>
        <F>95805</F>
      </Row>
      <Row index="669">
        <F>669</F>
        <F>669</F>
        <F>96049</F>
      </Row>
      <Row index="670">
        <F>670</F>
        <F>670</F>
        <F>95579</F>
      </Row>
      <Row index="671">
        <F>671</F>
        <F>671</F>
        <F>95629</F>
      </Row>
      <Row index="672">
        <F>672</F>
        <F>672</F>
        <F>95316</F>
      </Row>
      <Row index="673">
        <F>673</F>
        <F>673</F>
        <F>95110</F>
      </Row>
      <Row index="674">
        <F>674</F>
        <F>674</F>
        <F>94848</F>
      </Row>
      <Row index="675">
        <F>675</F>
        <F>675</F>
        <F>94992</F>
      </Row>
      <Row index="676">
        <F>676</F>
        <F>676</F>
        <F>95448</F>
      </Row>
      <Row index="677">
        <F>677</F>
        <F>677</F>
        <F>95281</F>
      </Row>
      <Row index="678">
        <F>678</F>
        <F>678</F>
        <F>94798</F>
      </Row>
      <Row index="679">
        <F>679</F>
        <F>679</F>
        <F>95718</F>
      </Row>
      <Row index="680">
        <F>680</F>
        <F>680</F>
        <F>95414</F>
      </Row>
      <Row index="681">
        <F>681</F>
        <F>681</F>
        <F>94705</F>
      </Row>
      <Row index="682">
        <F>682</F>
        <F>682</F>
        <F>95184</F>
      </Row>
      <Row index="683">
        <F>683</F>
        <F>683</F>
        <F>95149</F>
      </Row>
      <Row index="684">
        <F>684</F>
        <F>684</F>
        <F>95462</F>
      </Row>
      <Row index="685">
        <F>685</F>
        <F>685</F>
        <F>95240</F>
      </Row>
      <Row index="686">
        <F>686</F>
        <F>686</F>
        <F>95157</F>
      </Row>
      <Row index="687">
        <F>687</F>
        <F>687</F>
        <F>94862</F>
      </Row>
      <Row index="688">
        <F>688</F>
        <F>688</F>
        <F>94982</F>
      </Row>
      <Row index="689">
        <F>689</F>
        <F>689</F>
        <F>94975</F>
      </Row>
      <Row index="690">
        <F>690</F>
        <F>690</F>
        <F>94751</F>
      </Row>
      <Row index="691">
        <F>691</F>
        <F>691</F>
        <F>95450</F>
      </Row>
      <Row index="692">
        <F>692</F>
        <F>692</F>
        <F>95517</F>
      </Row>
      <Row index="693">
        <F>693</F>
        <F>693</F>
        <F>95020</F>
      </Row>
      <Row index="694">
        <F>694</F>
        <F>694</F>
        <F>95354</F>
      </Row>
      <Row index="695">
        <F>695</F>
        <F>695</F>
        <F>95441</F>
      </Row>
      <Row index="696">
        <F>696</F>
        <F>696</F>
        <F>95881</F>
      </Row>
      <Row index="697">
        <F>697</F>
        <F>697</F>
        <F>95118</F>
      </Row>
      <Row index="698">
        <F>698</F>
        <F>698</F>
        <F>95807</F>
      </Row>
      <Row index="699">
        <F>699</F>
        <F>699</F>
        <F>96404</F>
      </Row>
      <Row index="700">
        <F>700</F>
        <F>700</F>
        <F>96945</F>
      </Row>
      <Row index="701">
        <F>701</F>
        <F>701</F>
        <F>97259</F>
      </Row>
      <Row index="702">
        <F>702</F>
        <F>702</F>
        <F>96806</F>
      </Row>
      <Row index="703">
        <F>703</F>
        <F>703</F>
        <F>95795</F>
      </Row>
      <Row index="704">
        <F>704</F>
        <F>704</F>
        <F>96071</F>
      </Row>
      <Row index="705">
        <F>705</F>
        <F>705</F>
        <F>96565</F>
      </Row>
      <Row index="706">
        <F>706</F>
        <F>706</F>
        <F>95713</F>
      </Row>
      <Row index="707">
        <F>707</F>
        <F>707</F>
        <F>95397</F>
      </Row>
      <Row index="708">
        <F>708</F>
        <F>708</F>
        <F>95598</F>
      </Row>
      <Row index="709">
        <F>709</F>
        <F>709</F>
        <F>95746</F>
      </Row>
      <Row index="710">
        <F>710</F>
        <F>710</F>
        <F>95293</F>
      </Row>
      <Row index="711">
        <F>711</F>
        <F>711</F>
        <F>95529</F>
      </Row>
      <Row index="712">
        <F>712</F>
        <F>712</F>
        <F>94808</F>
      </Row>
      <Row index="713">
        <F>713</F>
        <F>713</F>
        <F>94502</F>
      </Row>
      <Row index="714">
        <F>714</F>
        <F>714</F>
        <F>93821</F>
      </Row>
      <Row index="715">
        <F>715</F>
        <F>715</F>
        <F>94242</F>
      </Row>
      <Row index="716">
        <F>716</F>
        <F>716</F>
        <F>94173</F>
      </Row>
      <Row index="717">
        <F>717</F>
        <F>717</F>
        <F>94084</F>
      </Row>
      <Row index="718">
        <F>718</F>
        <F>718</F>
        <F>94757</F>
      </Row>
      <Row index="719">
        <F>719</F>
        <F>719</F>
        <F>94241</F>
      </Row>
      <Row index="720">
        <F>720</F>
        <F>720</F>
        <F>92975</F>
      </Row>
      <Row index="721">
        <F>721</F>
        <F>721</F>
        <F>92860</F>
      </Row>
      <Row index="722">
        <F>722</F>
        <F>722</F>
        <F>92608</F>
      </Row>
      <Row index="723">
        <F>723</F>
        <F>723</F>
        <F>93637</F>
      </Row>
      <Row index="724">
        <F>724</F>
        <F>724</F>
        <F>92417</F>
      </Row>
      <Row index="725">
        <F>725</F>
        <F>725</F>
        <F>91982</F>
      </Row>
      <Row index="726">
        <F>726</F>
        <F>726</F>
        <F>91837</F>
      </Row>
      <Row index="727">
        <F>727</F>
        <F>727</F>
        <F>91909</F>
      </Row>
      <Row index="728">
        <F>728</F>
        <F>728</F>
        <F>91706</F>
      </Row>
      <Row index="729">
        <F>729</F>
        <F>729</F>
        <F>91730</F>
      </Row>
      <Row index="730">
        <F>730</F>
        <F>730</F>
        <F>90266</F>
      </Row>
      <Row index="731">
        <F>731</F>
        <F>731</F>
        <F>91227</F>
      </Row>
      <Row index="732">
        <F>732</F>
        <F>732</F>
        <F>90951</F>
      </Row>
      <Row index="733">
        <F>733</F>
        <F>733</F>
        <F>90947</F>
      </Row>
      <Row index="734">
        <F>734</F>
        <F>734</F>
        <F>90947</F>
      </Row>
      <Row index="735">
        <F>735</F>
        <F>735</F>
        <F>90527</F>
      </Row>
      <Row index="736">
        <F>736</F>
        <F>736</F>
        <F>90807</F>
      </Row>
      <Row index="737">
        <F>737</F>
        <F>737</F>
        <F>90769</F>
      </Row>
      <Row index="738">
        <F>738</F>
        <F>738</F>
        <F>90151</F>
      </Row>
      <Row index="739">
        <F>739</F>
        <F>739</F>
        <F>89255</F>
      </Row>
      <Row index="740">
        <F>740</F>
        <F>740</F>
        <F>89845</F>
      </Row>
      <Row index="741">
        <F>741</F>
        <F>741</F>
        <F>90307</F>
      </Row>
      <Row index="742">
        <F>742</F>
        <F>742</F>
        <F>89354</F>
      </Row>
      <Row index="743">
        <F>743</F>
        <F>743</F>
        <F>89994</F>
      </Row>
      <Row index="744">
        <F>744</F>
        <F>744</F>
        <F>89580</F>
      </Row>
      <Row index="745">
        <F>745</F>
        <F>745</F>
        <F>88664</F>
      </Row>
      <Row index="746">
        <F>746</F>
        <F>746</F>
        <F>89351</F>
      </Row>
      <Row index="747">
        <F>747</F>
        <F>747</F>
        <F>88403</F>
      </Row>
      <Row index="748">
        <F>748</F>
        <F>748</F>
        <F>88983</F>
      </Row>
      <Row index="749">
        <F>749</F>
        <F>749</F>
        <F>89370</F>
      </Row>
      <Row index="750">
        <F>750</F>
        <F>750</F>
        <F>89290</F>
      </Row>
      <Row index="751">
        <F>751</F>
        <F>751</F>
        <F>88162</F>
      </Row>
      <Row index="752">
        <F>752</F>
        <F>752</F>
        <F>88322</F>
      </Row>
      <Row index="753">
        <F>753</F>
        <F>753</F>
        <F>88507</F>
      </Row>
      <Row index="754">
        <F>754</F>
        <F>754</F>
        <F>88070</F>
      </Row>
      <Row index="755">
        <F>755</F>
        <F>755</F>
        <F>88029</F>
      </Row>
      <Row index="756">
        <F>756</F>
        <F>756</F>
        <F>88695</F>
      </Row>
      <Row index="757">
        <F>757</F>
        <F>757</F>
        <F>88259</F>
      </Row>
      <Row index="758">
        <F>758</F>
        <F>758</F>
        <F>90420</F>
      </Row>
      <Row index="759">
        <F>759</F>
        <F>759</F>
        <F>89846</F>
      </Row>
      <Row index="760">
        <F>760</F>
        <F>760</F>
        <F>89331</F>
      </Row>
      <Row index="761">
        <F>761</F>
        <F>761</F>
        <F>88822</F>
      </Row>
      <Row index="762">
        <F>762</F>
        <F>762</F>
        <F>88663</F>
      </Row>
      <Row index="763">
        <F>763</F>
        <F>763</F>
        <F>88420</F>
      </Row>
      <Row index="764">
        <F>764</F>
        <F>764</F>
        <F>88774</F>
      </Row>
      <Row index="765">
        <F>765</F>
        <F>765</F>
        <F>88109</F>
      </Row>
      <Row index="766">
        <F>766</F>
        <F>766</F>
        <F>88362</F>
      </Row>
      <Row index="767">
        <F>767</F>
        <F>767</F>
        <F>87428</F>
      </Row>
      <Row index="768">
        <F>768</F>
        <F>768</F>
        <F>87953</F>
      </Row>
      <Row index="769">
        <F>769</F>
        <F>769</F>
        <F>87922</F>
      </Row>
      <Row index="770">
        <F>770</F>
        <F>770</F>
        <F>88040</F>
      </Row>
      <Row index="771">
        <F>771</F>
        <F>771</F>
        <F>88948</F>
      </Row>
      <Row index="772">
        <F>772</F>
        <F>772</F>
        <F>88855</F>
      </Row>
      <Row index="773">
        <F>773</F>
        <F>773</F>
        <F>88408</F>
      </Row>
      <Row index="774">
        <F>774</F>
        <F>774</F>
        <F>88232</F>
      </Row>
      <Row index="775">
        <F>775</F>
        <F>775</F>
        <F>88228</F>
      </Row>
      <Row index="776">
        <F>776</F>
        <F>776</F>
        <F>88449</F>
      </Row>
      <Row index="777">
        <F>777</F>
        <F>777</F>
        <F>87725</F>
      </Row>
      <Row index="778">
        <F>778</F>
        <F>778</F>
        <F>88350</F>
      </Row>
      <Row index="779">
        <F>779</F>
        <F>779</F>
        <F>88024</F>
      </Row>
      <Row index="780">
        <F>780</F>
        <F>780</F>
        <F>88056</F>
      </Row>
      <Row index="781">
        <F>781</F>
        <F>781</F>
        <F>87872</F>
      </Row>
      <Row index="782">
        <F>782</F>
        <F>782</F>
        <F>87242</F>
      </Row>
      <Row index="783">
        <F>783</F>
        <F>783</F>
        <F>87147</F>
      </Row>
      <Row index="784">
        <F>784</F>
        <F>784</F>
        <F>87666</F>
      </Row>
      <Row index="785">
        <F>785</F>
        <F>785</F>
        <F>87168</F>
      </Row>
      <Row index="786">
        <F>786</F>
        <F>786</F>
        <F>86930</F>
      </Row>
      <Row index="787">
        <F>787</F>
        <F>787</F>
        <F>87233</F>
      </Row>
      <Row index="788">
        <F>788</F>
        <F>788</F>
        <F>86500</F>
      </Row>
      <Row index="789">
        <F>789</F>
        <F>789</F>
        <F>86196</F>
      </Row>
      <Row index="790">
        <F>790</F>
        <F>790</F>
        <F>85991</F>
      </Row>
      <Row index="791">
        <F>791</F>
        <F>791</F>
        <F>86600</F>
      </Row>
      <Row index="792">
        <F>792</F>
        <F>792</F>
        <F>86834</F>
      </Row>
      <Row index="793">
        <F>793</F>
        <F>793</F>
        <F>86795</F>
      </Row>
      <Row index="794">
        <F>794</F>
        <F>794</F>
        <F>85607</F>
      </Row>
      <Row index="795">
        <F>795</F>
        <F>795</F>
        <F>86857</F>
      </Row>
      <Row index="796">
        <F>796</F>
        <F>796</F>
        <F>85349</F>
      </Row>
      <Row index="797">
        <F>797</F>
        <F>797</F>
        <F>85739</F>
      </Row>
      <Row index="798">
        <F>798</F>
        <F>798</F>
        <F>85546</F>
      </Row>
      <Row index="799">
        <F>799</F>
        <F>799</F>
        <F>85381</F>
      </Row>
      <Row index="800">
        <F>800</F>
        <F>800</F>
        <F>85459</F>
      </Row>
      <Row index="801">
        <F>801</F>
        <F>801</F>
        <F>84971</F>
      </Row>
      <Row index="802">
        <F>802</F>
        <F>802</F>
        <F>85125</F>
      </Row>
      <Row index="803">
        <F>803</F>
        <F>803</F>
        <F>85888</F>
      </Row>
      <Row index="804">
        <F>804</F>
        <F>804</F>
        <F>85452</F>
      </Row>
      <Row index="805">
        <F>805</F>
        <F>805</F>
        <F>86102</F>
      </Row>
      <Row index="806">
        <F>806</F>
        <F>806</F>
        <F>85072</F>
      </Row>
      <Row index="807">
        <F>807</F>
        <F>807</F>
        <F>85058</F>
      </Row>
      <Row index="808">
        <F>808</F>
        <F>808</F>
        <F>84992</F>
      </Row>
      <Row index="809">
        <F>809</F>
        <F>809</F>
        <F>84667</F>
      </Row>
      <Row index="810">
        <F>810</F>
        <F>810</F>
        <F>85832</F>
      </Row>
      <Row index="811">
        <F>811</F>
        <F>811</F>
        <F>84949</F>
      </Row>
      <Row index="812">
        <F>812</F>
        <F>812</F>
        <F>85386</F>
      </Row>
      <Row index="813">
        <F>813</F>
        <F>813</F>
        <F>84697</F>
      </Row>
      <Row index="814">
        <F>814</F>
        <F>814</F>
        <F>84743</F>
      </Row>
      <Row index="815">
        <F>815</F>
        <F>815</F>
        <F>84688</F>
      </Row>
      <Row index="816">
        <F>816</F>
        <F>816</F>
        <F>85152</F>
      </Row>
      <Row index="817">
        <F>817</F>
        <F>817</F>
        <F>85435</F>
      </Row>
      <Row index="818">
        <F>818</F>
        <F>818</F>
        <F>84690</F>
      </Row>
      <Row index="819">
        <F>819</F>
        <F>819</F>
        <F>84804</F>
      </Row>
      <Row index="820">
        <F>820</F>
        <F>820</F>
        <F>84947</F>
      </Row>
      <Row index="821">
        <F>821</F>
        <F>821</F>
        <F>84042</F>
      </Row>
      <Row index="822">
        <F>822</F>
        <F>822</F>
        <F>84340</F>
      </Row>
      <Row index="823">
        <F>823</F>
        <F>823</F>
        <F>87706</F>
      </Row>
      <Row index="824">
        <F>824</F>
        <F>824</F>
        <F>84497</F>
      </Row>
      <Row index="825">
        <F>825</F>
        <F>825</F>
        <F>84350</F>
      </Row>
      <Row index="826">
        <F>826</F>
        <F>826</F>
        <F>83305</F>
      </Row>
      <Row index="827">
        <F>827</F>
        <F>827</F>
        <F>84565</F>
      </Row>
      <Row index="828">
        <F>828</F>
        <F>828</F>
        <F>84215</F>
      </Row>
      <Row index="829">
        <F>829</F>
        <F>829</F>
        <F>83853</F>
      </Row>
      <Row index="830">
        <F>830</F>
        <F>830</F>
        <F>84242</F>
      </Row>
      <Row index="831">
        <F>831</F>
        <F>831</F>
        <F>84115</F>
      </Row>
      <Row index="832">
        <F>832</F>
        <F>832</F>
        <F>83874</F>
      </Row>
      <Row index="833">
        <F>833</F>
        <F>833</F>
        <F>83690</F>
      </Row>
      <Row index="834">
        <F>834</F>
        <F>834</F>
        <F>84207</F>
      </Row>
      <Row index="835">
        <F>835</F>
        <F>835</F>
        <F>84282</F>
      </Row>
      <Row index="836">
        <F>836</F>
        <F>836</F>
        <F>84605</F>
      </Row>
      <Row index="837">
        <F>837</F>
        <F>837</F>
        <F>84343</F>
      </Row>
      <Row index="838">
        <F>838</F>
        <F>838</F>
        <F>84577</F>
      </Row>
      <Row index="839">
        <F>839</F>
        <F>839</F>
        <F>84818</F>
      </Row>
      <Row index="840">
        <F>840</F>
        <F>840</F>
        <F>84405</F>
      </Row>
      <Row index="841">
        <F>841</F>
        <F>841</F>
        <F>92259</F>
      </Row>
      <Row index="842">
        <F>842</F>
        <F>842</F>
        <F>85036</F>
      </Row>
      <Row index="843">
        <F>843</F>
        <F>843</F>
        <F>85422</F>
      </Row>
      <Row index="844">
        <F>844</F>
        <F>844</F>
        <F>84715</F>
      </Row>
      <Row index="845">
        <F>845</F>
        <F>845</F>
        <F>85812</F>
      </Row>
      <Row index="846">
        <F>846</F>
        <F>846</F>
        <F>85272</F>
      </Row>
      <Row index="847">
        <F>847</F>
        <F>847</F>
        <F>84259</F>
      </Row>
      <Row index="848">
        <F>848</F>
        <F>848</F>
        <F>85234</F>
      </Row>
      <Row index="849">
        <F>849</F>
        <F>849</F>
        <F>86142</F>
      </Row>
      <Row index="850">
        <F>850</F>
        <F>850</F>
        <F>87137</F>
      </Row>
      <Row index="851">
        <F>851</F>
        <F>851</F>
        <F>86498</F>
      </Row>
      <Row index="852">
        <F>852</F>
        <F>852</F>
        <F>85634</F>
      </Row>
      <Row index="853">
        <F>853</F>
        <F>853</F>
        <F>86772</F>
      </Row>
      <Row index="854">
        <F>854</F>
        <F>854</F>
        <F>89196</F>
      </Row>
      <Row index="855">
        <F>855</F>
        <F>855</F>
        <F>91781</F>
      </Row>
      <Row index="856">
        <F>856</F>
        <F>856</F>
        <F>91574</F>
      </Row>
      <Row index="857">
        <F>857</F>
        <F>857</F>
        <F>90655</F>
      </Row>
      <Row index="858">
        <F>858</F>
        <F>858</F>
        <F>89647</F>
      </Row>
      <Row index="859">
        <F>859</F>
        <F>859</F>
        <F>89559</F>
      </Row>
      <Row index="860">
        <F>860</F>
        <F>860</F>
        <F>94171</F>
      </Row>
      <Row index="861">
        <F>861</F>
        <F>861</F>
        <F>90793</F>
      </Row>
      <Row index="862">
        <F>862</F>
        <F>862</F>
        <F>92647</F>
      </Row>
      <Row index="863">
        <F>863</F>
        <F>863</F>
        <F>93063</F>
      </Row>
      <Row index="864">
        <F>864</F>
        <F>864</F>
        <F>92779</F>
      </Row>
      <Row index="865">
        <F>865</F>
        <F>865</F>
        <F>93842</F>
      </Row>
      <Row index="866">
        <F>866</F>
        <F>866</F>
        <F>97037</F>
      </Row>
      <Row index="867">
        <F>867</F>
        <F>867</F>
        <F>94226</F>
      </Row>
      <Row index="868">
        <F>868</F>
        <F>868</F>
        <F>94160</F>
      </Row>
      <Row index="869">
        <F>869</F>
        <F>869</F>
        <F>94632</F>
      </Row>
      <Row index="870">
        <F>870</F>
        <F>870</F>
        <F>93951</F>
      </Row>
      <Row index="871">
        <F>871</F>
        <F>871</F>
        <F>92917</F>
      </Row>
      <Row index="872">
        <F>872</F>
        <F>872</F>
        <F>91829</F>
      </Row>
      <Row index="873">
        <F>873</F>
        <F>873</F>
        <F>91881</F>
      </Row>
      <Row index="874">
        <F>874</F>
        <F>874</F>
        <F>92050</F>
      </Row>
      <Row index="875">
        <F>875</F>
        <F>875</F>
        <F>91702</F>
      </Row>
      <Row index="876">
        <F>876</F>
        <F>876</F>
        <F>89938</F>
      </Row>
      <Row index="877">
        <F>877</F>
        <F>877</F>
        <F>90705</F>
      </Row>
      <Row index="878">
        <F>878</F>
        <F>878</F>
        <F>91415</F>
      </Row>
      <Row index="879">
        <F>879</F>
        <F>879</F>
        <F>92073</F>
      </Row>
      <Row index="880">
        <F>880</F>
        <F>880</F>
        <F>90725</F>
      </Row>
      <Row index="881">
        <F>881</F>
        <F>881</F>
        <F>90489</F>
      </Row>
      <Row index="882">
        <F>882</F>
        <F>882</F>
        <F>90938</F>
      </Row>
      <Row index="883">
        <F>883</F>
        <F>883</F>
        <F>92771</F>
      </Row>
      <Row index="884">
        <F>884</F>
        <F>884</F>
        <F>91948</F>
      </Row>
      <Row index="885">
        <F>885</F>
        <F>885</F>
        <F>91310</F>
      </Row>
      <Row index="886">
        <F>886</F>
        <F>886</F>
        <F>91917</F>
      </Row>
      <Row index="887">
        <F>887</F>
        <F>887</F>
        <F>92010</F>
      </Row>
      <Row index="888">
        <F>888</F>
        <F>888</F>
        <F>91774</F>
      </Row>
      <Row index="889">
        <F>889</F>
        <F>889</F>
        <F>92730</F>
      </Row>
      <Row index="890">
        <F>890</F>
        <F>890</F>
        <F>93726</F>
      </Row>
      <Row index="891">
        <F>891</F>
        <F>891</F>
        <F>93649</F>
      </Row>
      <Row index="892">
        <F>892</F>
        <F>892</F>
        <F>93440</F>
      </Row>
      <Row index="893">
        <F>893</F>
        <F>893</F>
        <F>93498</F>
      </Row>
      <Row index="894">
        <F>894</F>
        <F>894</F>
        <F>92100</F>
      </Row>
      <Row index="895">
        <F>895</F>
        <F>895</F>
        <F>91469</F>
      </Row>
      <Row index="896">
        <F>896</F>
        <F>896</F>
        <F>90905</F>
      </Row>
      <Row index="897">
        <F>897</F>
        <F>897</F>
        <F>91152</F>
      </Row>
      <Row index="898">
        <F>898</F>
        <F>898</F>
        <F>89932</F>
      </Row>
      <Row index="899">
        <F>899</F>
        <F>899</F>
        <F>90346</F>
      </Row>
      <Row index="900">
        <F>900</F>
        <F>900</F>
        <F>89155</F>
      </Row>
      <Row index="901">
        <F>901</F>
        <F>901</F>
        <F>90088</F>
      </Row>
      <Row index="902">
        <F>902</F>
        <F>902</F>
        <F>90296</F>
      </Row>
      <Row index="903">
        <F>903</F>
        <F>903</F>
        <F>91084</F>
      </Row>
      <Row index="904">
        <F>904</F>
        <F>904</F>
        <F>91309</F>
      </Row>
      <Row index="905">
        <F>905</F>
        <F>905</F>
        <F>92139</F>
      </Row>
      <Row index="906">
        <F>906</F>
        <F>906</F>
        <F>92984</F>
      </Row>
      <Row index="907">
        <F>907</F>
        <F>907</F>
        <F>92368</F>
      </Row>
      <Row index="908">
        <F>908</F>
        <F>908</F>
        <F>92978</F>
      </Row>
      <Row index="909">
        <F>909</F>
        <F>909</F>
        <F>92193</F>
      </Row>
      <Row index="910">
        <F>910</F>
        <F>910</F>
        <F>91122</F>
      </Row>
      <Row index="911">
        <F>911</F>
        <F>911</F>
        <F>91315</F>
      </Row>
      <Row index="912">
        <F>912</F>
        <F>912</F>
        <F>91918</F>
      </Row>
      <Row index="913">
        <F>913</F>
        <F>913</F>
        <F>92229</F>
      </Row>
      <Row index="914">
        <F>914</F>
        <F>914</F>
        <F>94493</F>
      </Row>
      <Row index="915">
        <F>915</F>
        <F>915</F>
        <F>91186</F>
      </Row>
      <Row index="916">
        <F>916</F>
        <F>916</F>
        <F>91757</F>
      </Row>
      <Row index="917">
        <F>917</F>
        <F>917</F>
        <F>92041</F>
      </Row>
      <Row index="918">
        <F>918</F>
        <F>918</F>
        <F>91015</F>
      </Row>
      <Row index="919">
        <F>919</F>
        <F>919</F>
        <F>91179</F>
      </Row>
      <Row index="920">
        <F>920</F>
        <F>920</F>
        <F>90507</F>
      </Row>
      <Row index="921">
        <F>921</F>
        <F>921</F>
        <F>89632</F>
      </Row>
      <Row index="922">
        <F>922</F>
        <F>922</F>
        <F>88982</F>
      </Row>
      <Row index="923">
        <F>923</F>
        <F>923</F>
        <F>89165</F>
      </Row>
      <Row index="924">
        <F>924</F>
        <F>924</F>
        <F>88865</F>
      </Row>
      <Row index="925">
        <F>925</F>
        <F>925</F>
        <F>88913</F>
      </Row>
      <Row index="926">
        <F>926</F>
        <F>926</F>
        <F>88956</F>
      </Row>
      <Row index="927">
        <F>927</F>
        <F>927</F>
        <F>89610</F>
      </Row>
      <Row index="928">
        <F>928</F>
        <F>928</F>
        <F>88517</F>
      </Row>
      <Row index="929">
        <F>929</F>
        <F>929</F>
        <F>88849</F>
      </Row>
      <Row index="930">
        <F>930</F>
        <F>930</F>
        <F>88537</F>
      </Row>
      <Row index="931">
        <F>931</F>
        <F>931</F>
        <F>88700</F>
      </Row>
      <Row index="932">
        <F>932</F>
        <F>932</F>
        <F>88635</F>
      </Row>
      <Row index="933">
        <F>933</F>
        <F>933</F>
        <F>87914</F>
      </Row>
      <Row index="934">
        <F>934</F>
        <F>934</F>
        <F>88435</F>
      </Row>
      <Row index="935">
        <F>935</F>
        <F>935</F>
        <F>88215</F>
      </Row>
      <Row index="936">
        <F>936</F>
        <F>936</F>
        <F>87983</F>
      </Row>
      <Row index="937">
        <F>937</F>
        <F>937</F>
        <F>87350</F>
      </Row>
      <Row index="938">
        <F>938</F>
        <F>938</F>
        <F>87054</F>
      </Row>
      <Row index="939">
        <F>939</F>
        <F>939</F>
        <F>87005</F>
      </Row>
      <Row index="940">
        <F>940</F>
        <F>940</F>
        <F>86283</F>
      </Row>
      <Row index="941">
        <F>941</F>
        <F>941</F>
        <F>87243</F>
      </Row>
      <Row index="942">
        <F>942</F>
        <F>942</F>
        <F>86360</F>
      </Row>
      <Row index="943">
        <F>943</F>
        <F>943</F>
        <F>86270</F>
      </Row>
      <Row index="944">
        <F>944</F>
        <F>944</F>
        <F>86419</F>
      </Row>
      <Row index="945">
        <F>945</F>
        <F>945</F>
        <F>86354</F>
      </Row>
      <Row index="946">
        <F>946</F>
        <F>946</F>
        <F>86036</F>
      </Row>
      <Row index="947">
        <F>947</F>
        <F>947</F>
        <F>85283</F>
      </Row>
      <Row index="948">
        <F>948</F>
        <F>948</F>
        <F>86422</F>
      </Row>
      <Row index="949">
        <F>949</F>
        <F>949</F>
        <F>85480</F>
      </Row>
      <Row index="950">
        <F>950</F>
        <F>950</F>
        <F>84920</F>
      </Row>
      <Row index="951">
        <F>951</F>
        <F>951</F>
        <F>84895</F>
      </Row>
      <Row index="952">
        <F>952</F>
        <F>952</F>
        <F>85311</F>
      </Row>
      <Row index="953">
        <F>953</F>
        <F>953</F>
        <F>85391</F>
      </Row>
      <Row index="954">
        <F>954</F>
        <F>954</F>
        <F>85354</F>
      </Row>
      <Row index="955">
        <F>955</F>
        <F>955</F>
        <F>85339</F>
      </Row>
      <Row index="956">
        <F>956</F>
        <F>956</F>
        <F>84743</F>
      </Row>
      <Row index="957">
        <F>957</F>
        <F>957</F>
        <F>84043</F>
      </Row>
      <Row index="958">
        <F>958</F>
        <F>958</F>
        <F>84151</F>
      </Row>
      <Row index="959">
        <F>959</F>
        <F>959</F>
        <F>84142</F>
      </Row>
      <Row index="960">
        <F>960</F>
        <F>960</F>
        <F>84330</F>
      </Row>
      <Row index="961">
        <F>961</F>
        <F>961</F>
        <F>83886</F>
      </Row>
      <Row index="962">
        <F>962</F>
        <F>962</F>
        <F>84291</F>
      </Row>
      <Row index="963">
        <F>963</F>
        <F>963</F>
        <F>83732</F>
      </Row>
      <Row index="964">
        <F>964</F>
        <F>964</F>
        <F>83925</F>
      </Row>
      <Row index="965">
        <F>965</F>
        <F>965</F>
        <F>82986</F>
      </Row>
      <Row index="966">
        <F>966</F>
        <F>966</F>
        <F>82871</F>
      </Row>
      <Row index="967">
        <F>967</F>
        <F>967</F>
        <F>82694</F>
      </Row>
      <Row index="968">
        <F>968</F>
        <F>968</F>
        <F>83275</F>
      </Row>
      <Row index="969">
        <F>969</F>
        <F>969</F>
        <F>83132</F>
      </Row>
      <Row index="970">
        <F>970</F>
        <F>970</F>
        <F>83605</F>
      </Row>
      <Row index="971">
        <F>971</F>
        <F>971</F>
        <F>83460</F>
      </Row>
      <Row index="972">
        <F>972</F>
        <F>972</F>
        <F>82900</F>
      </Row>
      <Row index="973">
        <F>973</F>
        <F>973</F>
        <F>82836</F>
      </Row>
      <Row index="974">
        <F>974</F>
        <F>974</F>
        <F>83412</F>
      </Row>
      <Row index="975">
        <F>975</F>
        <F>975</F>
        <F>82743</F>
      </Row>
      <Row index="976">
        <F>976</F>
        <F>976</F>
        <F>82967</F>
      </Row>
      <Row index="977">
        <F>977</F>
        <F>977</F>
        <F>82572</F>
      </Row>
      <Row index="978">
        <F>978</F>
        <F>978</F>
        <F>82479</F>
      </Row>
      <Row index="979">
        <F>979</F>
        <F>979</F>
        <F>82311</F>
      </Row>
      <Row index="980">
        <F>980</F>
        <F>980</F>
        <F>83706</F>
      </Row>
      <Row index="981">
        <F>981</F>
        <F>981</F>
        <F>82635</F>
      </Row>
      <Row index="982">
        <F>982</F>
        <F>982</F>
        <F>82604</F>
      </Row>
      <Row index="983">
        <F>983</F>
        <F>983</F>
        <F>82683</F>
      </Row>
      <Row index="984">
        <F>984</F>
        <F>984</F>
        <F>83721</F>
      </Row>
      <Row index="985">
        <F>985</F>
        <F>985</F>
        <F>82719</F>
      </Row>
      <Row index="986">
        <F>986</F>
        <F>986</F>
        <F>82798</F>
      </Row>
      <Row index="987">
        <F>987</F>
        <F>987</F>
        <F>83101</F>
      </Row>
      <Row index="988">
        <F>988</F>
        <F>988</F>
        <F>83434</F>
      </Row>
      <Row index="989">
        <F>989</F>
        <F>989</F>
        <F>82940</F>
      </Row>
      <Row index="990">
        <F>990</F>
        <F>990</F>
        <F>82884</F>
      </Row>
      <Row index="991">
        <F>991</F>
        <F>991</F>
        <F>82887</F>
      </Row>
      <Row index="992">
        <F>992</F>
        <F>992</F>
        <F>82547</F>
      </Row>
      <Row index="993">
        <F>993</F>
        <F>993</F>
        <F>83337</F>
      </Row>
      <Row index="994">
        <F>994</F>
        <F>994</F>
        <F>83133</F>
      </Row>
      <Row index="995">
        <F>995</F>
        <F>995</F>
        <F>84221</F>
      </Row>
      <Row index="996">
        <F>996</F>
        <F>996</F>
        <F>83527</F>
      </Row>
      <Row index="997">
        <F>997</F>
        <F>997</F>
        <F>82862</F>
      </Row>
      <Row index="998">
        <F>998</F>
        <F>998</F>
        <F>82438</F>
      </Row>
      <Row index="999">
        <F>999</F>
        <F>999</F>
        <F>81816</F>
      </Row>
      <Row index="1000">
        <F>1000</F>
        <F>1000</F>
        <F>81407</F>
      </Row>
      <Row index="1001">
        <F>1001</F>
        <F>1001</F>
        <F>80378</F>
      </Row>
      <Row index="1002">
        <F>1002</F>
        <F>1002</F>
        <F>79996</F>
      </Row>
      <Row index="1003">
        <F>1003</F>
        <F>1003</F>
        <F>80727</F>
      </Row>
      <Row index="1004">
        <F>1004</F>
        <F>1004</F>
        <F>80665</F>
      </Row>
      <Row index="1005">
        <F>1005</F>
        <F>1005</F>
        <F>80312</F>
      </Row>
      <Row index="1006">
        <F>1006</F>
        <F>1006</F>
        <F>80954</F>
      </Row>
      <Row index="1007">
        <F>1007</F>
        <F>1007</F>
        <F>80106</F>
      </Row>
      <Row index="1008">
        <F>1008</F>
        <F>1008</F>
        <F>79621</F>
      </Row>
      <Row index="1009">
        <F>1009</F>
        <F>1009</F>
        <F>80380</F>
      </Row>
      <Row index="1010">
        <F>1010</F>
        <F>1010</F>
        <F>79353</F>
      </Row>
      <Row index="1011">
        <F>1011</F>
        <F>1011</F>
        <F>79612</F>
      </Row>
      <Row index="1012">
        <F>1012</F>
        <F>1012</F>
        <F>79146</F>
      </Row>
      <Row index="1013">
        <F>1013</F>
        <F>1013</F>
        <F>79186</F>
      </Row>
      <Row index="1014">
        <F>1014</F>
        <F>1014</F>
        <F>78892</F>
      </Row>
      <Row index="1015">
        <F>1015</F>
        <F>1015</F>
        <F>78863</F>
      </Row>
      <Row index="1016">
        <F>1016</F>
        <F>1016</F>
        <F>79583</F>
      </Row>
      <Row index="1017">
        <F>1017</F>
        <F>1017</F>
        <F>78977</F>
      </Row>
      <Row index="1018">
        <F>1018</F>
        <F>1018</F>
        <F>78730</F>
      </Row>
      <Row index="1019">
        <F>1019</F>
        <F>1019</F>
        <F>78883</F>
      </Row>
      <Row index="1020">
        <F>1020</F>
        <F>1020</F>
        <F>78280</F>
      </Row>
      <Row index="1021">
        <F>1021</F>
        <F>1021</F>
        <F>78348</F>
      </Row>
      <Row index="1022">
        <F>1022</F>
        <F>1022</F>
        <F>78513</F>
      </Row>
      <Row index="1023">
        <F>1023</F>
        <F>1023</F>
        <F>78755</F>
      </Row>
      <Row index="1024">
        <F>1024</F>
        <F>1024</F>
        <F>79777</F>
      </Row>
      <Row index="1025">
        <F>1025</F>
        <F>1025</F>
        <F>79011</F>
      </Row>
      <Row index="1026">
        <F>1026</F>
        <F>1026</F>
        <F>78598</F>
      </Row>
      <Row index="1027">
        <F>1027</F>
        <F>1027</F>
        <F>78235</F>
      </Row>
      <Row index="1028">
        <F>1028</F>
        <F>1028</F>
        <F>77899</F>
      </Row>
      <Row index="1029">
        <F>1029</F>
        <F>1029</F>
        <F>78283</F>
      </Row>
      <Row index="1030">
        <F>1030</F>
        <F>1030</F>
        <F>77994</F>
      </Row>
      <Row index="1031">
        <F>1031</F>
        <F>1031</F>
        <F>78341</F>
      </Row>
      <Row index="1032">
        <F>1032</F>
        <F>1032</F>
        <F>78005</F>
      </Row>
      <Row index="1033">
        <F>1033</F>
        <F>1033</F>
        <F>78362</F>
      </Row>
      <Row index="1034">
        <F>1034</F>
        <F>1034</F>
        <F>77257</F>
      </Row>
      <Row index="1035">
        <F>1035</F>
        <F>1035</F>
        <F>77572</F>
      </Row>
      <Row index="1036">
        <F>1036</F>
        <F>1036</F>
        <F>77173</F>
      </Row>
      <Row index="1037">
        <F>1037</F>
        <F>1037</F>
        <F>77507</F>
      </Row>
      <Row index="1038">
        <F>1038</F>
        <F>1038</F>
        <F>77442</F>
      </Row>
      <Row index="1039">
        <F>1039</F>
        <F>1039</F>
        <F>77010</F>
      </Row>
      <Row index="1040">
        <F>1040</F>
        <F>1040</F>
        <F>78069</F>
      </Row>
      <Row index="1041">
        <F>1041</F>
        <F>1041</F>
        <F>77668</F>
      </Row>
      <Row index="1042">
        <F>1042</F>
        <F>1042</F>
        <F>77765</F>
      </Row>
      <Row index="1043">
        <F>1043</F>
        <F>1043</F>
        <F>77348</F>
      </Row>
      <Row index="1044">
        <F>1044</F>
        <F>1044</F>
        <F>77635</F>
      </Row>
      <Row index="1045">
        <F>1045</F>
        <F>1045</F>
        <F>77707</F>
      </Row>
      <Row index="1046">
        <F>1046</F>
        <F>1046</F>
        <F>77695</F>
      </Row>
      <Row index="1047">
        <F>1047</F>
        <F>1047</F>
        <F>77871</F>
      </Row>
      <Row index="1048">
        <F>1048</F>
        <F>1048</F>
        <F>77495</F>
      </Row>
      <Row index="1049">
        <F>1049</F>
        <F>1049</F>
        <F>77929</F>
      </Row>
      <Row index="1050">
        <F>1050</F>
        <F>1050</F>
        <F>78311</F>
      </Row>
      <Row index="1051">
        <F>1051</F>
        <F>1051</F>
        <F>77264</F>
      </Row>
      <Row index="1052">
        <F>1052</F>
        <F>1052</F>
        <F>77355</F>
      </Row>
      <Row index="1053">
        <F>1053</F>
        <F>1053</F>
        <F>76617</F>
      </Row>
      <Row index="1054">
        <F>1054</F>
        <F>1054</F>
        <F>77044</F>
      </Row>
      <Row index="1055">
        <F>1055</F>
        <F>1055</F>
        <F>77470</F>
      </Row>
      <Row index="1056">
        <F>1056</F>
        <F>1056</F>
        <F>77324</F>
      </Row>
      <Row index="1057">
        <F>1057</F>
        <F>1057</F>
        <F>76508</F>
      </Row>
      <Row index="1058">
        <F>1058</F>
        <F>1058</F>
        <F>76935</F>
      </Row>
      <Row index="1059">
        <F>1059</F>
        <F>1059</F>
        <F>77076</F>
      </Row>
      <Row index="1060">
        <F>1060</F>
        <F>1060</F>
        <F>76379</F>
      </Row>
      <Row index="1061">
        <F>1061</F>
        <F>1061</F>
        <F>77364</F>
      </Row>
      <Row index="1062">
        <F>1062</F>
        <F>1062</F>
        <F>77415</F>
      </Row>
      <Row index="1063">
        <F>1063</F>
        <F>1063</F>
        <F>76660</F>
      </Row>
      <Row index="1064">
        <F>1064</F>
        <F>1064</F>
        <F>76359</F>
      </Row>
      <Row index="1065">
        <F>1065</F>
        <F>1065</F>
        <F>76224</F>
      </Row>
      <Row index="1066">
        <F>1066</F>
        <F>1066</F>
        <F>76552</F>
      </Row>
      <Row index="1067">
        <F>1067</F>
        <F>1067</F>
        <F>76666</F>
      </Row>
      <Row index="1068">
        <F>1068</F>
        <F>1068</F>
        <F>76575</F>
      </Row>
      <Row index="1069">
        <F>1069</F>
        <F>1069</F>
        <F>76503</F>
      </Row>
      <Row index="1070">
        <F>1070</F>
        <F>1070</F>
        <F>76764</F>
      </Row>
      <Row index="1071">
        <F>1071</F>
        <F>1071</F>
        <F>77204</F>
      </Row>
      <Row index="1072">
        <F>1072</F>
        <F>1072</F>
        <F>77117</F>
      </Row>
      <Row index="1073">
        <F>1073</F>
        <F>1073</F>
        <F>77221</F>
      </Row>
      <Row index="1074">
        <F>1074</F>
        <F>1074</F>
        <F>77141</F>
      </Row>
      <Row index="1075">
        <F>1075</F>
        <F>1075</F>
        <F>76380</F>
      </Row>
      <Row index="1076">
        <F>1076</F>
        <F>1076</F>
        <F>76325</F>
      </Row>
      <Row index="1077">
        <F>1077</F>
        <F>1077</F>
        <F>76564</F>
      </Row>
      <Row index="1078">
        <F>1078</F>
        <F>1078</F>
        <F>78613</F>
      </Row>
      <Row index="1079">
        <F>1079</F>
        <F>1079</F>
        <F>76204</F>
      </Row>
      <Row index="1080">
        <F>1080</F>
        <F>1080</F>
        <F>76085</F>
      </Row>
      <Row index="1081">
        <F>1081</F>
        <F>1081</F>
        <F>76744</F>
      </Row>
      <Row index="1082">
        <F>1082</F>
        <F>1082</F>
        <F>76838</F>
      </Row>
      <Row index="1083">
        <F>1083</F>
        <F>1083</F>
        <F>76179</F>
      </Row>
      <Row index="1084">
        <F>1084</F>
        <F>1084</F>
        <F>76584</F>
      </Row>
      <Row index="1085">
        <F>1085</F>
        <F>1085</F>
        <F>76519</F>
      </Row>
      <Row index="1086">
        <F>1086</F>
        <F>1086</F>
        <F>76780</F>
      </Row>
      <Row index="1087">
        <F>1087</F>
        <F>1087</F>
        <F>76807</F>
      </Row>
      <Row index="1088">
        <F>1088</F>
        <F>1088</F>
        <F>76423</F>
      </Row>
      <Row index="1089">
        <F>1089</F>
        <F>1089</F>
        <F>76756</F>
      </Row>
      <Row index="1090">
        <F>1090</F>
        <F>1090</F>
        <F>75955</F>
      </Row>
      <Row index="1091">
        <F>1091</F>
        <F>1091</F>
        <F>76822</F>
      </Row>
      <Row index="1092">
        <F>1092</F>
        <F>1092</F>
        <F>76530</F>
      </Row>
      <Row index="1093">
        <F>1093</F>
        <F>1093</F>
        <F>76197</F>
      </Row>
      <Row index="1094">
        <F>1094</F>
        <F>1094</F>
        <F>75679</F>
      </Row>
      <Row index="1095">
        <F>1095</F>
        <F>1095</F>
        <F>76326</F>
      </Row>
      <Row index="1096">
        <F>1096</F>
        <F>1096</F>
        <F>76309</F>
      </Row>
      <Row index="1097">
        <F>1097</F>
        <F>1097</F>
        <F>75885</F>
      </Row>
      <Row index="1098">
        <F>1098</F>
        <F>1098</F>
        <F>76347</F>
      </Row>
      <Row index="1099">
        <F>1099</F>
        <F>1099</F>
        <F>77182</F>
      </Row>
      <Row index="1100">
        <F>1100</F>
        <F>1100</F>
        <F>75710</F>
      </Row>
      <Row index="1101">
        <F>1101</F>
        <F>1101</F>
        <F>75748</F>
      </Row>
      <Row index="1102">
        <F>1102</F>
        <F>1102</F>
        <F>75727</F>
      </Row>
      <Row index="1103">
        <F>1103</F>
        <F>1103</F>
        <F>76790</F>
      </Row>
      <Row index="1104">
        <F>1104</F>
        <F>1104</F>
        <F>75169</F>
      </Row>
      <Row index="1105">
        <F>1105</F>
        <F>1105</F>
        <F>75773</F>
      </Row>
      <Row index="1106">
        <F>1106</F>
        <F>1106</F>
        <F>76129</F>
      </Row>
      <Row index="1107">
        <F>1107</F>
        <F>1107</F>
        <F>75535</F>
      </Row>
      <Row index="1108">
        <F>1108</F>
        <F>1108</F>
        <F>75116</F>
      </Row>
      <Row index="1109">
        <F>1109</F>
        <F>1109</F>
        <F>75763</F>
      </Row>
      <Row index="1110">
        <F>1110</F>
        <F>1110</F>
        <F>75314</F>
      </Row>
      <Row index="1111">
        <F>1111</F>
        <F>1111</F>
        <F>76601</F>
      </Row>
      <Row index="1112">
        <F>1112</F>
        <F>1112</F>
        <F>78452</F>
      </Row>
      <Row index="1113">
        <F>1113</F>
        <F>1113</F>
        <F>80477</F>
      </Row>
      <Row index="1114">
        <F>1114</F>
        <F>1114</F>
        <F>80619</F>
      </Row>
      <Row index="1115">
        <F>1115</F>
        <F>1115</F>
        <F>79362</F>
      </Row>
      <Row index="1116">
        <F>1116</F>
        <F>1116</F>
        <F>79513</F>
      </Row>
      <Row index="1117">
        <F>1117</F>
        <F>1117</F>
        <F>77769</F>
      </Row>
      <Row index="1118">
        <F>1118</F>
        <F>1118</F>
        <F>76991</F>
      </Row>
      <Row index="1119">
        <F>1119</F>
        <F>1119</F>
        <F>76931</F>
      </Row>
      <Row index="1120">
        <F>1120</F>
        <F>1120</F>
        <F>76433</F>
      </Row>
      <Row index="1121">
        <F>1121</F>
        <F>1121</F>
        <F>76427</F>
      </Row>
      <Row index="1122">
        <F>1122</F>
        <F>1122</F>
        <F>75609</F>
      </Row>
      <Row index="1123">
        <F>1123</F>
        <F>1123</F>
        <F>75602</F>
      </Row>
      <Row index="1124">
        <F>1124</F>
        <F>1124</F>
        <F>75928</F>
      </Row>
      <Row index="1125">
        <F>1125</F>
        <F>1125</F>
        <F>75094</F>
      </Row>
      <Row index="1126">
        <F>1126</F>
        <F>1126</F>
        <F>73971</F>
      </Row>
      <Row index="1127">
        <F>1127</F>
        <F>1127</F>
        <F>74992</F>
      </Row>
      <Row index="1128">
        <F>1128</F>
        <F>1128</F>
        <F>75029</F>
      </Row>
      <Row index="1129">
        <F>1129</F>
        <F>1129</F>
        <F>74432</F>
      </Row>
      <Row index="1130">
        <F>1130</F>
        <F>1130</F>
        <F>74114</F>
      </Row>
      <Row index="1131">
        <F>1131</F>
        <F>1131</F>
        <F>74556</F>
      </Row>
      <Row index="1132">
        <F>1132</F>
        <F>1132</F>
        <F>74852</F>
      </Row>
      <Row index="1133">
        <F>1133</F>
        <F>1133</F>
        <F>74708</F>
      </Row>
      <Row index="1134">
        <F>1134</F>
        <F>1134</F>
        <F>74415</F>
      </Row>
      <Row index="1135">
        <F>1135</F>
        <F>1135</F>
        <F>73720</F>
      </Row>
      <Row index="1136">
        <F>1136</F>
        <F>1136</F>
        <F>74171</F>
      </Row>
      <Row index="1137">
        <F>1137</F>
        <F>1137</F>
        <F>74918</F>
      </Row>
      <Row index="1138">
        <F>1138</F>
        <F>1138</F>
        <F>74579</F>
      </Row>
      <Row index="1139">
        <F>1139</F>
        <F>1139</F>
        <F>73738</F>
      </Row>
      <Row index="1140">
        <F>1140</F>
        <F>1140</F>
        <F>73854</F>
      </Row>
      <Row index="1141">
        <F>1141</F>
        <F>1141</F>
        <F>73606</F>
      </Row>
      <Row index="1142">
        <F>1142</F>
        <F>1142</F>
        <F>73805</F>
      </Row>
      <Row index="1143">
        <F>1143</F>
        <F>1143</F>
        <F>74307</F>
      </Row>
      <Row index="1144">
        <F>1144</F>
        <F>1144</F>
        <F>73790</F>
      </Row>
      <Row index="1145">
        <F>1145</F>
        <F>1145</F>
        <F>73721</F>
      </Row>
      <Row index="1146">
        <F>1146</F>
        <F>1146</F>
        <F>73907</F>
      </Row>
      <Row index="1147">
        <F>1147</F>
        <F>1147</F>
        <F>73946</F>
      </Row>
      <Row index="1148">
        <F>1148</F>
        <F>1148</F>
        <F>73827</F>
      </Row>
      <Row index="1149">
        <F>1149</F>
        <F>1149</F>
        <F>73925</F>
      </Row>
      <Row index="1150">
        <F>1150</F>
        <F>1150</F>
        <F>74287</F>
      </Row>
      <Row index="1151">
        <F>1151</F>
        <F>1151</F>
        <F>73731</F>
      </Row>
      <Row index="1152">
        <F>1152</F>
        <F>1152</F>
        <F>73887</F>
      </Row>
      <Row index="1153">
        <F>1153</F>
        <F>1153</F>
        <F>72743</F>
      </Row>
      <Row index="1154">
        <F>1154</F>
        <F>1154</F>
        <F>73012</F>
      </Row>
      <Row index="1155">
        <F>1155</F>
        <F>1155</F>
        <F>72707</F>
      </Row>
      <Row index="1156">
        <F>1156</F>
        <F>1156</F>
        <F>72949</F>
      </Row>
      <Row index="1157">
        <F>1157</F>
        <F>1157</F>
        <F>72503</F>
      </Row>
      <Row index="1158">
        <F>1158</F>
        <F>1158</F>
        <F>72642</F>
      </Row>
      <Row index="1159">
        <F>1159</F>
        <F>1159</F>
        <F>72680</F>
      </Row>
      <Row index="1160">
        <F>1160</F>
        <F>1160</F>
        <F>72258</F>
      </Row>
      <Row index="1161">
        <F>1161</F>
        <F>1161</F>
        <F>71157</F>
      </Row>
      <Row index="1162">
        <F>1162</F>
        <F>1162</F>
        <F>71806</F>
      </Row>
      <Row index="1163">
        <F>1163</F>
        <F>1163</F>
        <F>72131</F>
      </Row>
      <Row index="1164">
        <F>1164</F>
        <F>1164</F>
        <F>72264</F>
      </Row>
      <Row index="1165">
        <F>1165</F>
        <F>1165</F>
        <F>71897</F>
      </Row>
      <Row index="1166">
        <F>1166</F>
        <F>1166</F>
        <F>72511</F>
      </Row>
      <Row index="1167">
        <F>1167</F>
        <F>1167</F>
        <F>71524</F>
      </Row>
      <Row index="1168">
        <F>1168</F>
        <F>1168</F>
        <F>71985</F>
      </Row>
      <Row index="1169">
        <F>1169</F>
        <F>1169</F>
        <F>71957</F>
      </Row>
      <Row index="1170">
        <F>1170</F>
        <F>1170</F>
        <F>71821</F>
      </Row>
      <Row index="1171">
        <F>1171</F>
        <F>1171</F>
        <F>71291</F>
      </Row>
      <Row index="1172">
        <F>1172</F>
        <F>1172</F>
        <F>71832</F>
      </Row>
      <Row index="1173">
        <F>1173</F>
        <F>1173</F>
        <F>71195</F>
      </Row>
      <Row index="1174">
        <F>1174</F>
        <F>1174</F>
        <F>72399</F>
      </Row>
      <Row index="1175">
        <F>1175</F>
        <F>1175</F>
        <F>71399</F>
      </Row>
      <Row index="1176">
        <F>1176</F>
        <F>1176</F>
        <F>72063</F>
      </Row>
      <Row index="1177">
        <F>1177</F>
        <F>1177</F>
        <F>71342</F>
      </Row>
      <Row index="1178">
        <F>1178</F>
        <F>1178</F>
        <F>70398</F>
      </Row>
      <Row index="1179">
        <F>1179</F>
        <F>1179</F>
        <F>70813</F>
      </Row>
      <Row index="1180">
        <F>1180</F>
        <F>1180</F>
        <F>71027</F>
      </Row>
      <Row index="1181">
        <F>1181</F>
        <F>1181</F>
        <F>70764</F>
      </Row>
      <Row index="1182">
        <F>1182</F>
        <F>1182</F>
        <F>70600</F>
      </Row>
      <Row index="1183">
        <F>1183</F>
        <F>1183</F>
        <F>70933</F>
      </Row>
      <Row index="1184">
        <F>1184</F>
        <F>1184</F>
        <F>70088</F>
      </Row>
      <Row index="1185">
        <F>1185</F>
        <F>1185</F>
        <F>70100</F>
      </Row>
      <Row index="1186">
        <F>1186</F>
        <F>1186</F>
        <F>70169</F>
      </Row>
      <Row index="1187">
        <F>1187</F>
        <F>1187</F>
        <F>70084</F>
      </Row>
      <Row index="1188">
        <F>1188</F>
        <F>1188</F>
        <F>70794</F>
      </Row>
      <Row index="1189">
        <F>1189</F>
        <F>1189</F>
        <F>69960</F>
      </Row>
      <Row index="1190">
        <F>1190</F>
        <F>1190</F>
        <F>69416</F>
      </Row>
      <Row index="1191">
        <F>1191</F>
        <F>1191</F>
        <F>69487</F>
      </Row>
      <Row index="1192">
        <F>1192</F>
        <F>1192</F>
        <F>69908</F>
      </Row>
      <Row index="1193">
        <F>1193</F>
        <F>1193</F>
        <F>69700</F>
      </Row>
      <Row index="1194">
        <F>1194</F>
        <F>1194</F>
        <F>69464</F>
      </Row>
      <Row index="1195">
        <F>1195</F>
        <F>1195</F>
        <F>70556</F>
      </Row>
      <Row index="1196">
        <F>1196</F>
        <F>1196</F>
        <F>69940</F>
      </Row>
      <Row index="1197">
        <F>1197</F>
        <F>1197</F>
        <F>69397</F>
      </Row>
      <Row index="1198">
        <F>1198</F>
        <F>1198</F>
        <F>69316</F>
      </Row>
      <Row index="1199">
        <F>1199</F>
        <F>1199</F>
        <F>69554</F>
      </Row>
      <Row index="1200">
        <F>1200</F>
        <F>1200</F>
        <F>69628</F>
      </Row>
      <Row index="1201">
        <F>1201</F>
        <F>1201</F>
        <F>69397</F>
      </Row>
      <Row index="1202">
        <F>1202</F>
        <F>1202</F>
        <F>69263</F>
      </Row>
      <Row index="1203">
        <F>1203</F>
        <F>1203</F>
        <F>68815</F>
      </Row>
      <Row index="1204">
        <F>1204</F>
        <F>1204</F>
        <F>68802</F>
      </Row>
      <Row index="1205">
        <F>1205</F>
        <F>1205</F>
        <F>68587</F>
      </Row>
      <Row index="1206">
        <F>1206</F>
        <F>1206</F>
        <F>68520</F>
      </Row>
      <Row index="1207">
        <F>1207</F>
        <F>1207</F>
        <F>68607</F>
      </Row>
      <Row index="1208">
        <F>1208</F>
        <F>1208</F>
        <F>68254</F>
      </Row>
      <Row index="1209">
        <F>1209</F>
        <F>1209</F>
        <F>68629</F>
      </Row>
      <Row index="1210">
        <F>1210</F>
        <F>1210</F>
        <F>67894</F>
      </Row>
      <Row index="1211">
        <F>1211</F>
        <F>1211</F>
        <F>67650</F>
      </Row>
      <Row index="1212">
        <F>1212</F>
        <F>1212</F>
        <F>67515</F>
      </Row>
      <Row index="1213">
        <F>1213</F>
        <F>1213</F>
        <F>67921</F>
      </Row>
      <Row index="1214">
        <F>1214</F>
        <F>1214</F>
        <F>67720</F>
      </Row>
      <Row index="1215">
        <F>1215</F>
        <F>1215</F>
        <F>68274</F>
      </Row>
      <Row index="1216">
        <F>1216</F>
        <F>1216</F>
        <F>67020</F>
      </Row>
      <Row index="1217">
        <F>1217</F>
        <F>1217</F>
        <F>67175</F>
      </Row>
      <Row index="1218">
        <F>1218</F>
        <F>1218</F>
        <F>67281</F>
      </Row>
      <Row index="1219">
        <F>1219</F>
        <F>1219</F>
        <F>66665</F>
      </Row>
      <Row index="1220">
        <F>1220</F>
        <F>1220</F>
        <F>67003</F>
      </Row>
      <Row index="1221">
        <F>1221</F>
        <F>1221</F>
        <F>67089</F>
      </Row>
      <Row index="1222">
        <F>1222</F>
        <F>1222</F>
        <F>66891</F>
      </Row>
      <Row index="1223">
        <F>1223</F>
        <F>1223</F>
        <F>67046</F>
      </Row>
      <Row index="1224">
        <F>1224</F>
        <F>1224</F>
        <F>67064</F>
      </Row>
      <Row index="1225">
        <F>1225</F>
        <F>1225</F>
        <F>66228</F>
      </Row>
      <Row index="1226">
        <F>1226</F>
        <F>1226</F>
        <F>66682</F>
      </Row>
      <Row index="1227">
        <F>1227</F>
        <F>1227</F>
        <F>66485</F>
      </Row>
      <Row index="1228">
        <F>1228</F>
        <F>1228</F>
        <F>67007</F>
      </Row>
      <Row index="1229">
        <F>1229</F>
        <F>1229</F>
        <F>67143</F>
      </Row>
      <Row index="1230">
        <F>1230</F>
        <F>1230</F>
        <F>66553</F>
      </Row>
      <Row index="1231">
        <F>1231</F>
        <F>1231</F>
        <F>66791</F>
      </Row>
      <Row index="1232">
        <F>1232</F>
        <F>1232</F>
        <F>66356</F>
      </Row>
      <Row index="1233">
        <F>1233</F>
        <F>1233</F>
        <F>66097</F>
      </Row>
      <Row index="1234">
        <F>1234</F>
        <F>1234</F>
        <F>65818</F>
      </Row>
      <Row index="1235">
        <F>1235</F>
        <F>1235</F>
        <F>66469</F>
      </Row>
      <Row index="1236">
        <F>1236</F>
        <F>1236</F>
        <F>65840</F>
      </Row>
      <Row index="1237">
        <F>1237</F>
        <F>1237</F>
        <F>65381</F>
      </Row>
      <Row index="1238">
        <F>1238</F>
        <F>1238</F>
        <F>65544</F>
      </Row>
      <Row index="1239">
        <F>1239</F>
        <F>1239</F>
        <F>65679</F>
      </Row>
      <Row index="1240">
        <F>1240</F>
        <F>1240</F>
        <F>65998</F>
      </Row>
      <Row index="1241">
        <F>1241</F>
        <F>1241</F>
        <F>64997</F>
      </Row>
      <Row index="1242">
        <F>1242</F>
        <F>1242</F>
        <F>65104</F>
      </Row>
      <Row index="1243">
        <F>1243</F>
        <F>1243</F>
        <F>64840</F>
      </Row>
      <Row index="1244">
        <F>1244</F>
        <F>1244</F>
        <F>64733</F>
      </Row>
      <Row index="1245">
        <F>1245</F>
        <F>1245</F>
        <F>65339</F>
      </Row>
      <Row index="1246">
        <F>1246</F>
        <F>1246</F>
        <F>64935</F>
      </Row>
      <Row index="1247">
        <F>1247</F>
        <F>1247</F>
        <F>64407</F>
      </Row>
      <Row index="1248">
        <F>1248</F>
        <F>1248</F>
        <F>64062</F>
      </Row>
      <Row index="1249">
        <F>1249</F>
        <F>1249</F>
        <F>63654</F>
      </Row>
      <Row index="1250">
        <F>1250</F>
        <F>1250</F>
        <F>64420</F>
      </Row>
      <Row index="1251">
        <F>1251</F>
        <F>1251</F>
        <F>63963</F>
      </Row>
      <Row index="1252">
        <F>1252</F>
        <F>1252</F>
        <F>63747</F>
      </Row>
      <Row index="1253">
        <F>1253</F>
        <F>1253</F>
        <F>63599</F>
      </Row>
      <Row index="1254">
        <F>1254</F>
        <F>1254</F>
        <F>64723</F>
      </Row>
      <Row index="1255">
        <F>1255</F>
        <F>1255</F>
        <F>64698</F>
      </Row>
      <Row index="1256">
        <F>1256</F>
        <F>1256</F>
        <F>64209</F>
      </Row>
      <Row index="1257">
        <F>1257</F>
        <F>1257</F>
        <F>65298</F>
      </Row>
      <Row index="1258">
        <F>1258</F>
        <F>1258</F>
        <F>63969</F>
      </Row>
      <Row index="1259">
        <F>1259</F>
        <F>1259</F>
        <F>63765</F>
      </Row>
      <Row index="1260">
        <F>1260</F>
        <F>1260</F>
        <F>64243</F>
      </Row>
      <Row index="1261">
        <F>1261</F>
        <F>1261</F>
        <F>63551</F>
      </Row>
      <Row index="1262">
        <F>1262</F>
        <F>1262</F>
        <F>64309</F>
      </Row>
      <Row index="1263">
        <F>1263</F>
        <F>1263</F>
        <F>63358</F>
      </Row>
      <Row index="1264">
        <F>1264</F>
        <F>1264</F>
        <F>63125</F>
      </Row>
      <Row index="1265">
        <F>1265</F>
        <F>1265</F>
        <F>64162</F>
      </Row>
      <Row index="1266">
        <F>1266</F>
        <F>1266</F>
        <F>63947</F>
      </Row>
      <Row index="1267">
        <F>1267</F>
        <F>1267</F>
        <F>62619</F>
      </Row>
      <Row index="1268">
        <F>1268</F>
        <F>1268</F>
        <F>63221</F>
      </Row>
      <Row index="1269">
        <F>1269</F>
        <F>1269</F>
        <F>63239</F>
      </Row>
      <Row index="1270">
        <F>1270</F>
        <F>1270</F>
        <F>63315</F>
      </Row>
      <Row index="1271">
        <F>1271</F>
        <F>1271</F>
        <F>64520</F>
      </Row>
      <Row index="1272">
        <F>1272</F>
        <F>1272</F>
        <F>91573</F>
      </Row>
      <Row index="1273">
        <F>1273</F>
        <F>1273</F>
        <F>66723</F>
      </Row>
      <Row index="1274">
        <F>1274</F>
        <F>1274</F>
        <F>71318</F>
      </Row>
      <Row index="1275">
        <F>1275</F>
        <F>1275</F>
        <F>75360</F>
      </Row>
      <Row index="1276">
        <F>1276</F>
        <F>1276</F>
        <F>75492</F>
      </Row>
      <Row index="1277">
        <F>1277</F>
        <F>1277</F>
        <F>72798</F>
      </Row>
      <Row index="1278">
        <F>1278</F>
        <F>1278</F>
        <F>73086</F>
      </Row>
      <Row index="1279">
        <F>1279</F>
        <F>1279</F>
        <F>73179</F>
      </Row>
      <Row index="1280">
        <F>1280</F>
        <F>1280</F>
        <F>71749</F>
      </Row>
      <Row index="1281">
        <F>1281</F>
        <F>1281</F>
        <F>72847</F>
      </Row>
      <Row index="1282">
        <F>1282</F>
        <F>1282</F>
        <F>72262</F>
      </Row>
      <Row index="1283">
        <F>1283</F>
        <F>1283</F>
        <F>72283</F>
      </Row>
      <Row index="1284">
        <F>1284</F>
        <F>1284</F>
        <F>73101</F>
      </Row>
      <Row index="1285">
        <F>1285</F>
        <F>1285</F>
        <F>72694</F>
      </Row>
      <Row index="1286">
        <F>1286</F>
        <F>1286</F>
        <F>71933</F>
      </Row>
      <Row index="1287">
        <F>1287</F>
        <F>1287</F>
        <F>72484</F>
      </Row>
      <Row index="1288">
        <F>1288</F>
        <F>1288</F>
        <F>74185</F>
      </Row>
      <Row index="1289">
        <F>1289</F>
        <F>1289</F>
        <F>73968</F>
      </Row>
      <Row index="1290">
        <F>1290</F>
        <F>1290</F>
        <F>72964</F>
      </Row>
      <Row index="1291">
        <F>1291</F>
        <F>1291</F>
        <F>74596</F>
      </Row>
      <Row index="1292">
        <F>1292</F>
        <F>1292</F>
        <F>73218</F>
      </Row>
      <Row index="1293">
        <F>1293</F>
        <F>1293</F>
        <F>73912</F>
      </Row>
      <Row index="1294">
        <F>1294</F>
        <F>1294</F>
        <F>71823</F>
      </Row>
      <Row index="1295">
        <F>1295</F>
        <F>1295</F>
        <F>71226</F>
      </Row>
      <Row index="1296">
        <F>1296</F>
        <F>1296</F>
        <F>71404</F>
      </Row>
      <Row index="1297">
        <F>1297</F>
        <F>1297</F>
        <F>73502</F>
      </Row>
      <Row index="1298">
        <F>1298</F>
        <F>1298</F>
        <F>75932</F>
      </Row>
      <Row index="1299">
        <F>1299</F>
        <F>1299</F>
        <F>74386</F>
      </Row>
      <Row index="1300">
        <F>1300</F>
        <F>1300</F>
        <F>76213</F>
      </Row>
      <Row index="1301">
        <F>1301</F>
        <F>1301</F>
        <F>73655</F>
      </Row>
      <Row index="1302">
        <F>1302</F>
        <F>1302</F>
        <F>74190</F>
      </Row>
      <Row index="1303">
        <F>1303</F>
        <F>1303</F>
        <F>73196</F>
      </Row>
      <Row index="1304">
        <F>1304</F>
        <F>1304</F>
        <F>70362</F>
      </Row>
      <Row index="1305">
        <F>1305</F>
        <F>1305</F>
        <F>68525</F>
      </Row>
      <Row index="1306">
        <F>1306</F>
        <F>1306</F>
        <F>67900</F>
      </Row>
      <Row index="1307">
        <F>1307</F>
        <F>1307</F>
        <F>67545</F>
      </Row>
      <Row index="1308">
        <F>1308</F>
        <F>1308</F>
        <F>69126</F>
      </Row>
      <Row index="1309">
        <F>1309</F>
        <F>1309</F>
        <F>66380</F>
      </Row>
      <Row index="1310">
        <F>1310</F>
        <F>1310</F>
        <F>65411</F>
      </Row>
      <Row index="1311">
        <F>1311</F>
        <F>1311</F>
        <F>118613</F>
      </Row>
      <Row index="1312">
        <F>1312</F>
        <F>1312</F>
        <F>67584</F>
      </Row>
      <Row index="1313">
        <F>1313</F>
        <F>1313</F>
        <F>68668</F>
      </Row>
      <Row index="1314">
        <F>1314</F>
        <F>1314</F>
        <F>71464</F>
      </Row>
      <Row index="1315">
        <F>1315</F>
        <F>1315</F>
        <F>73613</F>
      </Row>
      <Row index="1316">
        <F>1316</F>
        <F>1316</F>
        <F>75871</F>
      </Row>
      <Row index="1317">
        <F>1317</F>
        <F>1317</F>
        <F>73543</F>
      </Row>
      <Row index="1318">
        <F>1318</F>
        <F>1318</F>
        <F>73613</F>
      </Row>
      <Row index="1319">
        <F>1319</F>
        <F>1319</F>
        <F>72235</F>
      </Row>
      <Row index="1320">
        <F>1320</F>
        <F>1320</F>
        <F>72105</F>
      </Row>
      <Row index="1321">
        <F>1321</F>
        <F>1321</F>
        <F>72358</F>
      </Row>
      <Row index="1322">
        <F>1322</F>
        <F>1322</F>
        <F>72394</F>
      </Row>
      <Row index="1323">
        <F>1323</F>
        <F>1323</F>
        <F>71132</F>
      </Row>
      <Row index="1324">
        <F>1324</F>
        <F>1324</F>
        <F>70867</F>
      </Row>
      <Row index="1325">
        <F>1325</F>
        <F>1325</F>
        <F>71320</F>
      </Row>
      <Row index="1326">
        <F>1326</F>
        <F>1326</F>
        <F>73304</F>
      </Row>
      <Row index="1327">
        <F>1327</F>
        <F>1327</F>
        <F>72797</F>
      </Row>
      <Row index="1328">
        <F>1328</F>
        <F>1328</F>
        <F>73182</F>
      </Row>
      <Row index="1329">
        <F>1329</F>
        <F>1329</F>
        <F>74217</F>
      </Row>
      <Row index="1330">
        <F>1330</F>
        <F>1330</F>
        <F>73149</F>
      </Row>
      <Row index="1331">
        <F>1331</F>
        <F>1331</F>
        <F>73083</F>
      </Row>
      <Row index="1332">
        <F>1332</F>
        <F>1332</F>
        <F>73192</F>
      </Row>
      <Row index="1333">
        <F>1333</F>
        <F>1333</F>
        <F>75615</F>
      </Row>
      <Row index="1334">
        <F>1334</F>
        <F>1334</F>
        <F>77616</F>
      </Row>
      <Row index="1335">
        <F>1335</F>
        <F>1335</F>
        <F>80011</F>
      </Row>
      <Row index="1336">
        <F>1336</F>
        <F>1336</F>
        <F>82418</F>
      </Row>
      <Row index="1337">
        <F>1337</F>
        <F>1337</F>
        <F>85150</F>
      </Row>
      <Row index="1338">
        <F>1338</F>
        <F>1338</F>
        <F>85318</F>
      </Row>
      <Row index="1339">
        <F>1339</F>
        <F>1339</F>
        <F>85302</F>
      </Row>
      <Row index="1340">
        <F>1340</F>
        <F>1340</F>
        <F>85215</F>
      </Row>
      <Row index="1341">
        <F>1341</F>
        <F>1341</F>
        <F>97252</F>
      </Row>
      <Row index="1342">
        <F>1342</F>
        <F>1342</F>
        <F>88937</F>
      </Row>
      <Row index="1343">
        <F>1343</F>
        <F>1343</F>
        <F>93594</F>
      </Row>
      <Row index="1344">
        <F>1344</F>
        <F>1344</F>
        <F>98693</F>
      </Row>
      <Row index="1345">
        <F>1345</F>
        <F>1345</F>
        <F>97852</F>
      </Row>
      <Row index="1346">
        <F>1346</F>
        <F>1346</F>
        <F>99308</F>
      </Row>
      <Row index="1347">
        <F>1347</F>
        <F>1347</F>
        <F>100632</F>
      </Row>
      <Row index="1348">
        <F>1348</F>
        <F>1348</F>
        <F>101047</F>
      </Row>
      <Row index="1349">
        <F>1349</F>
        <F>1349</F>
        <F>102086</F>
      </Row>
      <Row index="1350">
        <F>1350</F>
        <F>1350</F>
        <F>104101</F>
      </Row>
      <Row index="1351">
        <F>1351</F>
        <F>1351</F>
        <F>103625</F>
      </Row>
      <Row index="1352">
        <F>1352</F>
        <F>1352</F>
        <F>105594</F>
      </Row>
      <Row index="1353">
        <F>1353</F>
        <F>1353</F>
        <F>106181</F>
      </Row>
      <Row index="1354">
        <F>1354</F>
        <F>1354</F>
        <F>107398</F>
      </Row>
      <Row index="1355">
        <F>1355</F>
        <F>1355</F>
        <F>111974</F>
      </Row>
      <Row index="1356">
        <F>1356</F>
        <F>1356</F>
        <F>109762</F>
      </Row>
      <Row index="1357">
        <F>1357</F>
        <F>1357</F>
        <F>112946</F>
      </Row>
      <Row index="1358">
        <F>1358</F>
        <F>1358</F>
        <F>116181</F>
      </Row>
      <Row index="1359">
        <F>1359</F>
        <F>1359</F>
        <F>119592</F>
      </Row>
      <Row index="1360">
        <F>1360</F>
        <F>1360</F>
        <F>124258</F>
      </Row>
      <Row index="1361">
        <F>1361</F>
        <F>1361</F>
        <F>123207</F>
      </Row>
      <Row index="1362">
        <F>1362</F>
        <F>1362</F>
        <F>121473</F>
      </Row>
      <Row index="1363">
        <F>1363</F>
        <F>1363</F>
        <F>123001</F>
      </Row>
      <Row index="1364">
        <F>1364</F>
        <F>1364</F>
        <F>125428</F>
      </Row>
      <Row index="1365">
        <F>1365</F>
        <F>1365</F>
        <F>125733</F>
      </Row>
      <Row index="1366">
        <F>1366</F>
        <F>1366</F>
        <F>121234</F>
      </Row>
      <Row index="1367">
        <F>1367</F>
        <F>1367</F>
        <F>123707</F>
      </Row>
      <Row index="1368">
        <F>1368</F>
        <F>1368</F>
        <F>124765</F>
      </Row>
      <Row index="1369">
        <F>1369</F>
        <F>1369</F>
        <F>123920</F>
      </Row>
      <Row index="1370">
        <F>1370</F>
        <F>1370</F>
        <F>121778</F>
      </Row>
      <Row index="1371">
        <F>1371</F>
        <F>1371</F>
        <F>121272</F>
      </Row>
      <Row index="1372">
        <F>1372</F>
        <F>1372</F>
        <F>127675</F>
      </Row>
      <Row index="1373">
        <F>1373</F>
        <F>1373</F>
        <F>129974</F>
      </Row>
      <Row index="1374">
        <F>1374</F>
        <F>1374</F>
        <F>131046</F>
      </Row>
      <Row index="1375">
        <F>1375</F>
        <F>1375</F>
        <F>132961</F>
      </Row>
      <Row index="1376">
        <F>1376</F>
        <F>1376</F>
        <F>130046</F>
      </Row>
      <Row index="1377">
        <F>1377</F>
        <F>1377</F>
        <F>129753</F>
      </Row>
      <Row index="1378">
        <F>1378</F>
        <F>1378</F>
        <F>140661</F>
      </Row>
      <Row index="1379">
        <F>1379</F>
        <F>1379</F>
        <F>131346</F>
      </Row>
      <Row index="1380">
        <F>1380</F>
        <F>1380</F>
        <F>131539</F>
      </Row>
      <Row index="1381">
        <F>1381</F>
        <F>1381</F>
        <F>136575</F>
      </Row>
      <Row index="1382">
        <F>1382</F>
        <F>1382</F>
        <F>139122</F>
      </Row>
      <Row index="1383">
        <F>1383</F>
        <F>1383</F>
        <F>134380</F>
      </Row>
      <Row index="1384">
        <F>1384</F>
        <F>1384</F>
        <F>132386</F>
      </Row>
      <Row index="1385">
        <F>1385</F>
        <F>1385</F>
        <F>144162</F>
      </Row>
      <Row index="1386">
        <F>1386</F>
        <F>1386</F>
        <F>126267</F>
      </Row>
      <Row index="1387">
        <F>1387</F>
        <F>1387</F>
        <F>124968</F>
      </Row>
      <Row index="1388">
        <F>1388</F>
        <F>1388</F>
        <F>131265</F>
      </Row>
      <Row index="1389">
        <F>1389</F>
        <F>1389</F>
        <F>134138</F>
      </Row>
      <Row index="1390">
        <F>1390</F>
        <F>1390</F>
        <F>136488</F>
      </Row>
      <Row index="1391">
        <F>1391</F>
        <F>1391</F>
        <F>141357</F>
      </Row>
      <Row index="1392">
        <F>1392</F>
        <F>1392</F>
        <F>143259</F>
      </Row>
      <Row index="1393">
        <F>1393</F>
        <F>1393</F>
        <F>143406</F>
      </Row>
      <Row index="1394">
        <F>1394</F>
        <F>1394</F>
        <F>148038</F>
      </Row>
      <Row index="1395">
        <F>1395</F>
        <F>1395</F>
        <F>147613</F>
      </Row>
      <Row index="1396">
        <F>1396</F>
        <F>1396</F>
        <F>148005</F>
      </Row>
      <Row index="1397">
        <F>1397</F>
        <F>1397</F>
        <F>144559</F>
      </Row>
      <Row index="1398">
        <F>1398</F>
        <F>1398</F>
        <F>139702</F>
      </Row>
      <Row index="1399">
        <F>1399</F>
        <F>1399</F>
        <F>145022</F>
      </Row>
      <Row index="1400">
        <F>1400</F>
        <F>1400</F>
        <F>142792</F>
      </Row>
      <Row index="1401">
        <F>1401</F>
        <F>1401</F>
        <F>142726</F>
      </Row>
      <Row index="1402">
        <F>1402</F>
        <F>1402</F>
        <F>144448</F>
      </Row>
      <Row index="1403">
        <F>1403</F>
        <F>1403</F>
        <F>145180</F>
      </Row>
      <Row index="1404">
        <F>1404</F>
        <F>1404</F>
        <F>141288</F>
      </Row>
      <Row index="1405">
        <F>1405</F>
        <F>1405</F>
        <F>135844</F>
      </Row>
      <Row index="1406">
        <F>1406</F>
        <F>1406</F>
        <F>133474</F>
      </Row>
      <Row index="1407">
        <F>1407</F>
        <F>1407</F>
        <F>135049</F>
      </Row>
      <Row index="1408">
        <F>1408</F>
        <F>1408</F>
        <F>135190</F>
      </Row>
      <Row index="1409">
        <F>1409</F>
        <F>1409</F>
        <F>139363</F>
      </Row>
      <Row index="1410">
        <F>1410</F>
        <F>1410</F>
        <F>137478</F>
      </Row>
      <Row index="1411">
        <F>1411</F>
        <F>1411</F>
        <F>132910</F>
      </Row>
      <Row index="1412">
        <F>1412</F>
        <F>1412</F>
        <F>133318</F>
      </Row>
      <Row index="1413">
        <F>1413</F>
        <F>1413</F>
        <F>129954</F>
      </Row>
      <Row index="1414">
        <F>1414</F>
        <F>1414</F>
        <F>129235</F>
      </Row>
      <Row index="1415">
        <F>1415</F>
        <F>1415</F>
        <F>129713</F>
      </Row>
      <Row index="1416">
        <F>1416</F>
        <F>1416</F>
        <F>127775</F>
      </Row>
      <Row index="1417">
        <F>1417</F>
        <F>1417</F>
        <F>125488</F>
      </Row>
      <Row index="1418">
        <F>1418</F>
        <F>1418</F>
        <F>124756</F>
      </Row>
      <Row index="1419">
        <F>1419</F>
        <F>1419</F>
        <F>122932</F>
      </Row>
      <Row index="1420">
        <F>1420</F>
        <F>1420</F>
        <F>122361</F>
      </Row>
      <Row index="1421">
        <F>1421</F>
        <F>1421</F>
        <F>120781</F>
      </Row>
      <Row index="1422">
        <F>1422</F>
        <F>1422</F>
        <F>121037</F>
      </Row>
      <Row index="1423">
        <F>1423</F>
        <F>1423</F>
        <F>120973</F>
      </Row>
      <Row index="1424">
        <F>1424</F>
        <F>1424</F>
        <F>119692</F>
      </Row>
      <Row index="1425">
        <F>1425</F>
        <F>1425</F>
        <F>119758</F>
      </Row>
      <Row index="1426">
        <F>1426</F>
        <F>1426</F>
        <F>118740</F>
      </Row>
      <Row index="1427">
        <F>1427</F>
        <F>1427</F>
        <F>116682</F>
      </Row>
      <Row index="1428">
        <F>1428</F>
        <F>1428</F>
        <F>115184</F>
      </Row>
      <Row index="1429">
        <F>1429</F>
        <F>1429</F>
        <F>114995</F>
      </Row>
      <Row index="1430">
        <F>1430</F>
        <F>1430</F>
        <F>113466</F>
      </Row>
      <Row index="1431">
        <F>1431</F>
        <F>1431</F>
        <F>112877</F>
      </Row>
      <Row index="1432">
        <F>1432</F>
        <F>1432</F>
        <F>113689</F>
      </Row>
      <Row index="1433">
        <F>1433</F>
        <F>1433</F>
        <F>113016</F>
      </Row>
      <Row index="1434">
        <F>1434</F>
        <F>1434</F>
        <F>111846</F>
      </Row>
      <Row index="1435">
        <F>1435</F>
        <F>1435</F>
        <F>110499</F>
      </Row>
      <Row index="1436">
        <F>1436</F>
        <F>1436</F>
        <F>110790</F>
      </Row>
      <Row index="1437">
        <F>1437</F>
        <F>1437</F>
        <F>109430</F>
      </Row>
      <Row index="1438">
        <F>1438</F>
        <F>1438</F>
        <F>109397</F>
      </Row>
      <Row index="1439">
        <F>1439</F>
        <F>1439</F>
        <F>109052</F>
      </Row>
      <Row index="1440">
        <F>1440</F>
        <F>1440</F>
        <F>109222</F>
      </Row>
      <Row index="1441">
        <F>1441</F>
        <F>1441</F>
        <F>107577</F>
      </Row>
      <Row index="1442">
        <F>1442</F>
        <F>1442</F>
        <F>107649</F>
      </Row>
      <Row index="1443">
        <F>1443</F>
        <F>1443</F>
        <F>106134</F>
      </Row>
      <Row index="1444">
        <F>1444</F>
        <F>1444</F>
        <F>105658</F>
      </Row>
      <Row index="1445">
        <F>1445</F>
        <F>1445</F>
        <F>105628</F>
      </Row>
      <Row index="1446">
        <F>1446</F>
        <F>1446</F>
        <F>106565</F>
      </Row>
      <Row index="1447">
        <F>1447</F>
        <F>1447</F>
        <F>106690</F>
      </Row>
      <Row index="1448">
        <F>1448</F>
        <F>1448</F>
        <F>106124</F>
      </Row>
      <Row index="1449">
        <F>1449</F>
        <F>1449</F>
        <F>104526</F>
      </Row>
      <Row index="1450">
        <F>1450</F>
        <F>1450</F>
        <F>104429</F>
      </Row>
      <Row index="1451">
        <F>1451</F>
        <F>1451</F>
        <F>104223</F>
      </Row>
      <Row index="1452">
        <F>1452</F>
        <F>1452</F>
        <F>103069</F>
      </Row>
      <Row index="1453">
        <F>1453</F>
        <F>1453</F>
        <F>103555</F>
      </Row>
      <Row index="1454">
        <F>1454</F>
        <F>1454</F>
        <F>103771</F>
      </Row>
      <Row index="1455">
        <F>1455</F>
        <F>1455</F>
        <F>103688</F>
      </Row>
      <Row index="1456">
        <F>1456</F>
        <F>1456</F>
        <F>103632</F>
      </Row>
      <Row index="1457">
        <F>1457</F>
        <F>1457</F>
        <F>102976</F>
      </Row>
      <Row index="1458">
        <F>1458</F>
        <F>1458</F>
        <F>102455</F>
      </Row>
      <Row index="1459">
        <F>1459</F>
        <F>1459</F>
        <F>102604</F>
      </Row>
      <Row index="1460">
        <F>1460</F>
        <F>1460</F>
        <F>102408</F>
      </Row>
      <Row index="1461">
        <F>1461</F>
        <F>1461</F>
        <F>101350</F>
      </Row>
      <Row index="1462">
        <F>1462</F>
        <F>1462</F>
        <F>100625</F>
      </Row>
      <Row index="1463">
        <F>1463</F>
        <F>1463</F>
        <F>100388</F>
      </Row>
      <Row index="1464">
        <F>1464</F>
        <F>1464</F>
        <F>100061</F>
      </Row>
      <Row index="1465">
        <F>1465</F>
        <F>1465</F>
        <F>99876</F>
      </Row>
      <Row index="1466">
        <F>1466</F>
        <F>1466</F>
        <F>98737</F>
      </Row>
      <Row index="1467">
        <F>1467</F>
        <F>1467</F>
        <F>96501</F>
      </Row>
      <Row index="1468">
        <F>1468</F>
        <F>1468</F>
        <F>96755</F>
      </Row>
      <Row index="1469">
        <F>1469</F>
        <F>1469</F>
        <F>95345</F>
      </Row>
      <Row index="1470">
        <F>1470</F>
        <F>1470</F>
        <F>94607</F>
      </Row>
      <Row index="1471">
        <F>1471</F>
        <F>1471</F>
        <F>94007</F>
      </Row>
      <Row index="1472">
        <F>1472</F>
        <F>1472</F>
        <F>93414</F>
      </Row>
      <Row index="1473">
        <F>1473</F>
        <F>1473</F>
        <F>92655</F>
      </Row>
      <Row index="1474">
        <F>1474</F>
        <F>1474</F>
        <F>91867</F>
      </Row>
      <Row index="1475">
        <F>1475</F>
        <F>1475</F>
        <F>90451</F>
      </Row>
      <Row index="1476">
        <F>1476</F>
        <F>1476</F>
        <F>91093</F>
      </Row>
      <Row index="1477">
        <F>1477</F>
        <F>1477</F>
        <F>89981</F>
      </Row>
      <Row index="1478">
        <F>1478</F>
        <F>1478</F>
        <F>89037</F>
      </Row>
      <Row index="1479">
        <F>1479</F>
        <F>1479</F>
        <F>88548</F>
      </Row>
      <Row index="1480">
        <F>1480</F>
        <F>1480</F>
        <F>87922</F>
      </Row>
      <Row index="1481">
        <F>1481</F>
        <F>1481</F>
        <F>87393</F>
      </Row>
      <Row index="1482">
        <F>1482</F>
        <F>1482</F>
        <F>87611</F>
      </Row>
      <Row index="1483">
        <F>1483</F>
        <F>1483</F>
        <F>86963</F>
      </Row>
      <Row index="1484">
        <F>1484</F>
        <F>1484</F>
        <F>86340</F>
      </Row>
      <Row index="1485">
        <F>1485</F>
        <F>1485</F>
        <F>85000</F>
      </Row>
      <Row index="1486">
        <F>1486</F>
        <F>1486</F>
        <F>85022</F>
      </Row>
      <Row index="1487">
        <F>1487</F>
        <F>1487</F>
        <F>85549</F>
      </Row>
      <Row index="1488">
        <F>1488</F>
        <F>1488</F>
        <F>83740</F>
      </Row>
      <Row index="1489">
        <F>1489</F>
        <F>1489</F>
        <F>83763</F>
      </Row>
      <Row index="1490">
        <F>1490</F>
        <F>1490</F>
        <F>83183</F>
      </Row>
      <Row index="1491">
        <F>1491</F>
        <F>1491</F>
        <F>82957</F>
      </Row>
      <Row index="1492">
        <F>1492</F>
        <F>1492</F>
        <F>82189</F>
      </Row>
      <Row index="1493">
        <F>1493</F>
        <F>1493</F>
        <F>80520</F>
      </Row>
      <Row index="1494">
        <F>1494</F>
        <F>1494</F>
        <F>80949</F>
      </Row>
      <Row index="1495">
        <F>1495</F>
        <F>1495</F>
        <F>79228</F>
      </Row>
      <Row index="1496">
        <F>1496</F>
        <F>1496</F>
        <F>79410</F>
      </Row>
      <Row index="1497">
        <F>1497</F>
        <F>1497</F>
        <F>78671</F>
      </Row>
      <Row index="1498">
        <F>1498</F>
        <F>1498</F>
        <F>78214</F>
      </Row>
      <Row index="1499">
        <F>1499</F>
        <F>1499</F>
        <F>77383</F>
      </Row>
      <Row index="1500">
        <F>1500</F>
        <F>1500</F>
        <F>76498</F>
      </Row>
      <Row index="1501">
        <F>1501</F>
        <F>1501</F>
        <F>77231</F>
      </Row>
      <Row index="1502">
        <F>1502</F>
        <F>1502</F>
        <F>76007</F>
      </Row>
      <Row index="1503">
        <F>1503</F>
        <F>1503</F>
        <F>74794</F>
      </Row>
      <Row index="1504">
        <F>1504</F>
        <F>1504</F>
        <F>75178</F>
      </Row>
      <Row index="1505">
        <F>1505</F>
        <F>1505</F>
        <F>75107</F>
      </Row>
      <Row index="1506">
        <F>1506</F>
        <F>1506</F>
        <F>74941</F>
      </Row>
      <Row index="1507">
        <F>1507</F>
        <F>1507</F>
        <F>74832</F>
      </Row>
      <Row index="1508">
        <F>1508</F>
        <F>1508</F>
        <F>73737</F>
      </Row>
      <Row index="1509">
        <F>1509</F>
        <F>1509</F>
        <F>73862</F>
      </Row>
      <Row index="1510">
        <F>1510</F>
        <F>1510</F>
        <F>72913</F>
      </Row>
      <Row index="1511">
        <F>1511</F>
        <F>1511</F>
        <F>71378</F>
      </Row>
      <Row index="1512">
        <F>1512</F>
        <F>1512</F>
        <F>71062</F>
      </Row>
      <Row index="1513">
        <F>1513</F>
        <F>1513</F>
        <F>70754</F>
      </Row>
      <Row index="1514">
        <F>1514</F>
        <F>1514</F>
        <F>70024</F>
      </Row>
      <Row index="1515">
        <F>1515</F>
        <F>1515</F>
        <F>70094</F>
      </Row>
      <Row index="1516">
        <F>1516</F>
        <F>1516</F>
        <F>70055</F>
      </Row>
      <Row index="1517">
        <F>1517</F>
        <F>1517</F>
        <F>69860</F>
      </Row>
      <Row index="1518">
        <F>1518</F>
        <F>1518</F>
        <F>69194</F>
      </Row>
      <Row index="1519">
        <F>1519</F>
        <F>1519</F>
        <F>68374</F>
      </Row>
      <Row index="1520">
        <F>1520</F>
        <F>1520</F>
        <F>67429</F>
      </Row>
      <Row index="1521">
        <F>1521</F>
        <F>1521</F>
        <F>66881</F>
      </Row>
      <Row index="1522">
        <F>1522</F>
        <F>1522</F>
        <F>66135</F>
      </Row>
      <Row index="1523">
        <F>1523</F>
        <F>1523</F>
        <F>66072</F>
      </Row>
      <Row index="1524">
        <F>1524</F>
        <F>1524</F>
        <F>65677</F>
      </Row>
      <Row index="1525">
        <F>1525</F>
        <F>1525</F>
        <F>64559</F>
      </Row>
      <Row index="1526">
        <F>1526</F>
        <F>1526</F>
        <F>64239</F>
      </Row>
      <Row index="1527">
        <F>1527</F>
        <F>1527</F>
        <F>64123</F>
      </Row>
      <Row index="1528">
        <F>1528</F>
        <F>1528</F>
        <F>63845</F>
      </Row>
      <Row index="1529">
        <F>1529</F>
        <F>1529</F>
        <F>63297</F>
      </Row>
      <Row index="1530">
        <F>1530</F>
        <F>1530</F>
        <F>62266</F>
      </Row>
      <Row index="1531">
        <F>1531</F>
        <F>1531</F>
        <F>62012</F>
      </Row>
      <Row index="1532">
        <F>1532</F>
        <F>1532</F>
        <F>61415</F>
      </Row>
      <Row index="1533">
        <F>1533</F>
        <F>1533</F>
        <F>61058</F>
      </Row>
      <Row index="1534">
        <F>1534</F>
        <F>1534</F>
        <F>59927</F>
      </Row>
      <Row index="1535">
        <F>1535</F>
        <F>1535</F>
        <F>60015</F>
      </Row>
      <Row index="1536">
        <F>1536</F>
        <F>1536</F>
        <F>59681</F>
      </Row>
      <Row index="1537">
        <F>1537</F>
        <F>1537</F>
        <F>59604</F>
      </Row>
      <Row index="1538">
        <F>1538</F>
        <F>1538</F>
        <F>58924</F>
      </Row>
      <Row index="1539">
        <F>1539</F>
        <F>1539</F>
        <F>58103</F>
      </Row>
      <Row index="1540">
        <F>1540</F>
        <F>1540</F>
        <F>58179</F>
      </Row>
      <Row index="1541">
        <F>1541</F>
        <F>1541</F>
        <F>58185</F>
      </Row>
      <Row index="1542">
        <F>1542</F>
        <F>1542</F>
        <F>57016</F>
      </Row>
      <Row index="1543">
        <F>1543</F>
        <F>1543</F>
        <F>56050</F>
      </Row>
      <Row index="1544">
        <F>1544</F>
        <F>1544</F>
        <F>56599</F>
      </Row>
      <Row index="1545">
        <F>1545</F>
        <F>1545</F>
        <F>55752</F>
      </Row>
      <Row index="1546">
        <F>1546</F>
        <F>1546</F>
        <F>55561</F>
      </Row>
      <Row index="1547">
        <F>1547</F>
        <F>1547</F>
        <F>54968</F>
      </Row>
      <Row index="1548">
        <F>1548</F>
        <F>1548</F>
        <F>54155</F>
      </Row>
      <Row index="1549">
        <F>1549</F>
        <F>1549</F>
        <F>54265</F>
      </Row>
      <Row index="1550">
        <F>1550</F>
        <F>1550</F>
        <F>54253</F>
      </Row>
      <Row index="1551">
        <F>1551</F>
        <F>1551</F>
        <F>53380</F>
      </Row>
      <Row index="1552">
        <F>1552</F>
        <F>1552</F>
        <F>53839</F>
      </Row>
      <Row index="1553">
        <F>1553</F>
        <F>1553</F>
        <F>53547</F>
      </Row>
      <Row index="1554">
        <F>1554</F>
        <F>1554</F>
        <F>52546</F>
      </Row>
      <Row index="1555">
        <F>1555</F>
        <F>1555</F>
        <F>52408</F>
      </Row>
      <Row index="1556">
        <F>1556</F>
        <F>1556</F>
        <F>53084</F>
      </Row>
      <Row index="1557">
        <F>1557</F>
        <F>1557</F>
        <F>51668</F>
      </Row>
      <Row index="1558">
        <F>1558</F>
        <F>1558</F>
        <F>51323</F>
      </Row>
      <Row index="1559">
        <F>1559</F>
        <F>1559</F>
        <F>51342</F>
      </Row>
      <Row index="1560">
        <F>1560</F>
        <F>1560</F>
        <F>50620</F>
      </Row>
      <Row index="1561">
        <F>1561</F>
        <F>1561</F>
        <F>50250</F>
      </Row>
      <Row index="1562">
        <F>1562</F>
        <F>1562</F>
        <F>49771</F>
      </Row>
      <Row index="1563">
        <F>1563</F>
        <F>1563</F>
        <F>49802</F>
      </Row>
      <Row index="1564">
        <F>1564</F>
        <F>1564</F>
        <F>48985</F>
      </Row>
      <Row index="1565">
        <F>1565</F>
        <F>1565</F>
        <F>49290</F>
      </Row>
      <Row index="1566">
        <F>1566</F>
        <F>1566</F>
        <F>48772</F>
      </Row>
      <Row index="1567">
        <F>1567</F>
        <F>1567</F>
        <F>48803</F>
      </Row>
      <Row index="1568">
        <F>1568</F>
        <F>1568</F>
        <F>48507</F>
      </Row>
      <Row index="1569">
        <F>1569</F>
        <F>1569</F>
        <F>48887</F>
      </Row>
      <Row index="1570">
        <F>1570</F>
        <F>1570</F>
        <F>48053</F>
      </Row>
      <Row index="1571">
        <F>1571</F>
        <F>1571</F>
        <F>48048</F>
      </Row>
      <Row index="1572">
        <F>1572</F>
        <F>1572</F>
        <F>47743</F>
      </Row>
      <Row index="1573">
        <F>1573</F>
        <F>1573</F>
        <F>47459</F>
      </Row>
      <Row index="1574">
        <F>1574</F>
        <F>1574</F>
        <F>47128</F>
      </Row>
      <Row index="1575">
        <F>1575</F>
        <F>1575</F>
        <F>46308</F>
      </Row>
      <Row index="1576">
        <F>1576</F>
        <F>1576</F>
        <F>45999</F>
      </Row>
      <Row index="1577">
        <F>1577</F>
        <F>1577</F>
        <F>45159</F>
      </Row>
      <Row index="1578">
        <F>1578</F>
        <F>1578</F>
        <F>44835</F>
      </Row>
      <Row index="1579">
        <F>1579</F>
        <F>1579</F>
        <F>44679</F>
      </Row>
      <Row index="1580">
        <F>1580</F>
        <F>1580</F>
        <F>44309</F>
      </Row>
      <Row index="1581">
        <F>1581</F>
        <F>1581</F>
        <F>42837</F>
      </Row>
      <Row index="1582">
        <F>1582</F>
        <F>1582</F>
        <F>43000</F>
      </Row>
      <Row index="1583">
        <F>1583</F>
        <F>1583</F>
        <F>42126</F>
      </Row>
      <Row index="1584">
        <F>1584</F>
        <F>1584</F>
        <F>41564</F>
      </Row>
      <Row index="1585">
        <F>1585</F>
        <F>1585</F>
        <F>41686</F>
      </Row>
      <Row index="1586">
        <F>1586</F>
        <F>1586</F>
        <F>41494</F>
      </Row>
      <Row index="1587">
        <F>1587</F>
        <F>1587</F>
        <F>41214</F>
      </Row>
      <Row index="1588">
        <F>1588</F>
        <F>1588</F>
        <F>41022</F>
      </Row>
      <Row index="1589">
        <F>1589</F>
        <F>1589</F>
        <F>40750</F>
      </Row>
      <Row index="1590">
        <F>1590</F>
        <F>1590</F>
        <F>40273</F>
      </Row>
      <Row index="1591">
        <F>1591</F>
        <F>1591</F>
        <F>39877</F>
      </Row>
      <Row index="1592">
        <F>1592</F>
        <F>1592</F>
        <F>39680</F>
      </Row>
      <Row index="1593">
        <F>1593</F>
        <F>1593</F>
        <F>39369</F>
      </Row>
      <Row index="1594">
        <F>1594</F>
        <F>1594</F>
        <F>39334</F>
      </Row>
      <Row index="1595">
        <F>1595</F>
        <F>1595</F>
        <F>38801</F>
      </Row>
      <Row index="1596">
        <F>1596</F>
        <F>1596</F>
        <F>38672</F>
      </Row>
      <Row index="1597">
        <F>1597</F>
        <F>1597</F>
        <F>38279</F>
      </Row>
      <Row index="1598">
        <F>1598</F>
        <F>1598</F>
        <F>37736</F>
      </Row>
      <Row index="1599">
        <F>1599</F>
        <F>1599</F>
        <F>38512</F>
      </Row>
      <Row index="1600">
        <F>1600</F>
        <F>1600</F>
        <F>37659</F>
      </Row>
      <Row index="1601">
        <F>1601</F>
        <F>1601</F>
        <F>37664</F>
      </Row>
      <Row index="1602">
        <F>1602</F>
        <F>1602</F>
        <F>37800</F>
      </Row>
      <Row index="1603">
        <F>1603</F>
        <F>1603</F>
        <F>37630</F>
      </Row>
      <Row index="1604">
        <F>1604</F>
        <F>1604</F>
        <F>36603</F>
      </Row>
      <Row index="1605">
        <F>1605</F>
        <F>1605</F>
        <F>36570</F>
      </Row>
      <Row index="1606">
        <F>1606</F>
        <F>1606</F>
        <F>36170</F>
      </Row>
      <Row index="1607">
        <F>1607</F>
        <F>1607</F>
        <F>36218</F>
      </Row>
      <Row index="1608">
        <F>1608</F>
        <F>1608</F>
        <F>36400</F>
      </Row>
      <Row index="1609">
        <F>1609</F>
        <F>1609</F>
        <F>35923</F>
      </Row>
      <Row index="1610">
        <F>1610</F>
        <F>1610</F>
        <F>35876</F>
      </Row>
      <Row index="1611">
        <F>1611</F>
        <F>1611</F>
        <F>34963</F>
      </Row>
      <Row index="1612">
        <F>1612</F>
        <F>1612</F>
        <F>34619</F>
      </Row>
      <Row index="1613">
        <F>1613</F>
        <F>1613</F>
        <F>34734</F>
      </Row>
      <Row index="1614">
        <F>1614</F>
        <F>1614</F>
        <F>34422</F>
      </Row>
      <Row index="1615">
        <F>1615</F>
        <F>1615</F>
        <F>33557</F>
      </Row>
      <Row index="1616">
        <F>1616</F>
        <F>1616</F>
        <F>33403</F>
      </Row>
      <Row index="1617">
        <F>1617</F>
        <F>1617</F>
        <F>33503</F>
      </Row>
      <Row index="1618">
        <F>1618</F>
        <F>1618</F>
        <F>32630</F>
      </Row>
      <Row index="1619">
        <F>1619</F>
        <F>1619</F>
        <F>32876</F>
      </Row>
      <Row index="1620">
        <F>1620</F>
        <F>1620</F>
        <F>32453</F>
      </Row>
      <Row index="1621">
        <F>1621</F>
        <F>1621</F>
        <F>32259</F>
      </Row>
      <Row index="1622">
        <F>1622</F>
        <F>1622</F>
        <F>31870</F>
      </Row>
      <Row index="1623">
        <F>1623</F>
        <F>1623</F>
        <F>31565</F>
      </Row>
      <Row index="1624">
        <F>1624</F>
        <F>1624</F>
        <F>31110</F>
      </Row>
      <Row index="1625">
        <F>1625</F>
        <F>1625</F>
        <F>31383</F>
      </Row>
      <Row index="1626">
        <F>1626</F>
        <F>1626</F>
        <F>30703</F>
      </Row>
      <Row index="1627">
        <F>1627</F>
        <F>1627</F>
        <F>30909</F>
      </Row>
      <Row index="1628">
        <F>1628</F>
        <F>1628</F>
        <F>30743</F>
      </Row>
      <Row index="1629">
        <F>1629</F>
        <F>1629</F>
        <F>30647</F>
      </Row>
      <Row index="1630">
        <F>1630</F>
        <F>1630</F>
        <F>30454</F>
      </Row>
      <Row index="1631">
        <F>1631</F>
        <F>1631</F>
        <F>30200</F>
      </Row>
      <Row index="1632">
        <F>1632</F>
        <F>1632</F>
        <F>29750</F>
      </Row>
      <Row index="1633">
        <F>1633</F>
        <F>1633</F>
        <F>30397</F>
      </Row>
      <Row index="1634">
        <F>1634</F>
        <F>1634</F>
        <F>29800</F>
      </Row>
      <Row index="1635">
        <F>1635</F>
        <F>1635</F>
        <F>29600</F>
      </Row>
      <Row index="1636">
        <F>1636</F>
        <F>1636</F>
        <F>29606</F>
      </Row>
      <Row index="1637">
        <F>1637</F>
        <F>1637</F>
        <F>29126</F>
      </Row>
      <Row index="1638">
        <F>1638</F>
        <F>1638</F>
        <F>28816</F>
      </Row>
      <Row index="1639">
        <F>1639</F>
        <F>1639</F>
        <F>28712</F>
      </Row>
      <Row index="1640">
        <F>1640</F>
        <F>1640</F>
        <F>28872</F>
      </Row>
      <Row index="1641">
        <F>1641</F>
        <F>1641</F>
        <F>28464</F>
      </Row>
      <Row index="1642">
        <F>1642</F>
        <F>1642</F>
        <F>28427</F>
      </Row>
      <Row index="1643">
        <F>1643</F>
        <F>1643</F>
        <F>27836</F>
      </Row>
      <Row index="1644">
        <F>1644</F>
        <F>1644</F>
        <F>27716</F>
      </Row>
      <Row index="1645">
        <F>1645</F>
        <F>1645</F>
        <F>28019</F>
      </Row>
      <Row index="1646">
        <F>1646</F>
        <F>1646</F>
        <F>27315</F>
      </Row>
      <Row index="1647">
        <F>1647</F>
        <F>1647</F>
        <F>27562</F>
      </Row>
      <Row index="1648">
        <F>1648</F>
        <F>1648</F>
        <F>27438</F>
      </Row>
      <Row index="1649">
        <F>1649</F>
        <F>1649</F>
        <F>27294</F>
      </Row>
      <Row index="1650">
        <F>1650</F>
        <F>1650</F>
        <F>26922</F>
      </Row>
      <Row index="1651">
        <F>1651</F>
        <F>1651</F>
        <F>26729</F>
      </Row>
      <Row index="1652">
        <F>1652</F>
        <F>1652</F>
        <F>26617</F>
      </Row>
      <Row index="1653">
        <F>1653</F>
        <F>1653</F>
        <F>26763</F>
      </Row>
      <Row index="1654">
        <F>1654</F>
        <F>1654</F>
        <F>26590</F>
      </Row>
      <Row index="1655">
        <F>1655</F>
        <F>1655</F>
        <F>26421</F>
      </Row>
      <Row index="1656">
        <F>1656</F>
        <F>1656</F>
        <F>26714</F>
      </Row>
      <Row index="1657">
        <F>1657</F>
        <F>1657</F>
        <F>26085</F>
      </Row>
      <Row index="1658">
        <F>1658</F>
        <F>1658</F>
        <F>26446</F>
      </Row>
      <Row index="1659">
        <F>1659</F>
        <F>1659</F>
        <F>26337</F>
      </Row>
      <Row index="1660">
        <F>1660</F>
        <F>1660</F>
        <F>26207</F>
      </Row>
      <Row index="1661">
        <F>1661</F>
        <F>1661</F>
        <F>26199</F>
      </Row>
      <Row index="1662">
        <F>1662</F>
        <F>1662</F>
        <F>25833</F>
      </Row>
      <Row index="1663">
        <F>1663</F>
        <F>1663</F>
        <F>26117</F>
      </Row>
      <Row index="1664">
        <F>1664</F>
        <F>1664</F>
        <F>25620</F>
      </Row>
      <Row index="1665">
        <F>1665</F>
        <F>1665</F>
        <F>25948</F>
      </Row>
      <Row index="1666">
        <F>1666</F>
        <F>1666</F>
        <F>25769</F>
      </Row>
      <Row index="1667">
        <F>1667</F>
        <F>1667</F>
        <F>25686</F>
      </Row>
      <Row index="1668">
        <F>1668</F>
        <F>1668</F>
        <F>25414</F>
      </Row>
      <Row index="1669">
        <F>1669</F>
        <F>1669</F>
        <F>25186</F>
      </Row>
      <Row index="1670">
        <F>1670</F>
        <F>1670</F>
        <F>25251</F>
      </Row>
      <Row index="1671">
        <F>1671</F>
        <F>1671</F>
        <F>25166</F>
      </Row>
      <Row index="1672">
        <F>1672</F>
        <F>1672</F>
        <F>25052</F>
      </Row>
      <Row index="1673">
        <F>1673</F>
        <F>1673</F>
        <F>24350</F>
      </Row>
      <Row index="1674">
        <F>1674</F>
        <F>1674</F>
        <F>24530</F>
      </Row>
      <Row index="1675">
        <F>1675</F>
        <F>1675</F>
        <F>24329</F>
      </Row>
      <Row index="1676">
        <F>1676</F>
        <F>1676</F>
        <F>24273</F>
      </Row>
      <Row index="1677">
        <F>1677</F>
        <F>1677</F>
        <F>23982</F>
      </Row>
      <Row index="1678">
        <F>1678</F>
        <F>1678</F>
        <F>23677</F>
      </Row>
      <Row index="1679">
        <F>1679</F>
        <F>1679</F>
        <F>23764</F>
      </Row>
      <Row index="1680">
        <F>1680</F>
        <F>1680</F>
        <F>23544</F>
      </Row>
      <Row index="1681">
        <F>1681</F>
        <F>1681</F>
        <F>23502</F>
      </Row>
      <Row index="1682">
        <F>1682</F>
        <F>1682</F>
        <F>23112</F>
      </Row>
      <Row index="1683">
        <F>1683</F>
        <F>1683</F>
        <F>23009</F>
      </Row>
      <Row index="1684">
        <F>1684</F>
        <F>1684</F>
        <F>22982</F>
      </Row>
      <Row index="1685">
        <F>1685</F>
        <F>1685</F>
        <F>22788</F>
      </Row>
      <Row index="1686">
        <F>1686</F>
        <F>1686</F>
        <F>22168</F>
      </Row>
      <Row index="1687">
        <F>1687</F>
        <F>1687</F>
        <F>22491</F>
      </Row>
      <Row index="1688">
        <F>1688</F>
        <F>1688</F>
        <F>21889</F>
      </Row>
      <Row index="1689">
        <F>1689</F>
        <F>1689</F>
        <F>21726</F>
      </Row>
      <Row index="1690">
        <F>1690</F>
        <F>1690</F>
        <F>21738</F>
      </Row>
      <Row index="1691">
        <F>1691</F>
        <F>1691</F>
        <F>21842</F>
      </Row>
      <Row index="1692">
        <F>1692</F>
        <F>1692</F>
        <F>21244</F>
      </Row>
      <Row index="1693">
        <F>1693</F>
        <F>1693</F>
        <F>21311</F>
      </Row>
      <Row index="1694">
        <F>1694</F>
        <F>1694</F>
        <F>20929</F>
      </Row>
      <Row index="1695">
        <F>1695</F>
        <F>1695</F>
        <F>21178</F>
      </Row>
      <Row index="1696">
        <F>1696</F>
        <F>1696</F>
        <F>20662</F>
      </Row>
      <Row index="1697">
        <F>1697</F>
        <F>1697</F>
        <F>20600</F>
      </Row>
      <Row index="1698">
        <F>1698</F>
        <F>1698</F>
        <F>20615</F>
      </Row>
      <Row index="1699">
        <F>1699</F>
        <F>1699</F>
        <F>20325</F>
      </Row>
      <Row index="1700">
        <F>1700</F>
        <F>1700</F>
        <F>20197</F>
      </Row>
      <Row index="1701">
        <F>1701</F>
        <F>1701</F>
        <F>20038</F>
      </Row>
      <Row index="1702">
        <F>1702</F>
        <F>1702</F>
        <F>20001</F>
      </Row>
      <Row index="1703">
        <F>1703</F>
        <F>1703</F>
        <F>19489</F>
      </Row>
      <Row index="1704">
        <F>1704</F>
        <F>1704</F>
        <F>19873</F>
      </Row>
      <Row index="1705">
        <F>1705</F>
        <F>1705</F>
        <F>20009</F>
      </Row>
      <Row index="1706">
        <F>1706</F>
        <F>1706</F>
        <F>19432</F>
      </Row>
      <Row index="1707">
        <F>1707</F>
        <F>1707</F>
        <F>19066</F>
      </Row>
      <Row index="1708">
        <F>1708</F>
        <F>1708</F>
        <F>19149</F>
      </Row>
      <Row index="1709">
        <F>1709</F>
        <F>1709</F>
        <F>19208</F>
      </Row>
      <Row index="1710">
        <F>1710</F>
        <F>1710</F>
        <F>18784</F>
      </Row>
      <Row index="1711">
        <F>1711</F>
        <F>1711</F>
        <F>18999</F>
      </Row>
      <Row index="1712">
        <F>1712</F>
        <F>1712</F>
        <F>18711</F>
      </Row>
      <Row index="1713">
        <F>1713</F>
        <F>1713</F>
        <F>18309</F>
      </Row>
      <Row index="1714">
        <F>1714</F>
        <F>1714</F>
        <F>18557</F>
      </Row>
      <Row index="1715">
        <F>1715</F>
        <F>1715</F>
        <F>18419</F>
      </Row>
      <Row index="1716">
        <F>1716</F>
        <F>1716</F>
        <F>18074</F>
      </Row>
      <Row index="1717">
        <F>1717</F>
        <F>1717</F>
        <F>18209</F>
      </Row>
      <Row index="1718">
        <F>1718</F>
        <F>1718</F>
        <F>17877</F>
      </Row>
      <Row index="1719">
        <F>1719</F>
        <F>1719</F>
        <F>17784</F>
      </Row>
      <Row index="1720">
        <F>1720</F>
        <F>1720</F>
        <F>17423</F>
      </Row>
      <Row index="1721">
        <F>1721</F>
        <F>1721</F>
        <F>17504</F>
      </Row>
      <Row index="1722">
        <F>1722</F>
        <F>1722</F>
        <F>17584</F>
      </Row>
      <Row index="1723">
        <F>1723</F>
        <F>1723</F>
        <F>17032</F>
      </Row>
      <Row index="1724">
        <F>1724</F>
        <F>1724</F>
        <F>17310</F>
      </Row>
      <Row index="1725">
        <F>1725</F>
        <F>1725</F>
        <F>17002</F>
      </Row>
      <Row index="1726">
        <F>1726</F>
        <F>1726</F>
        <F>17021</F>
      </Row>
      <Row index="1727">
        <F>1727</F>
        <F>1727</F>
        <F>16679</F>
      </Row>
      <Row index="1728">
        <F>1728</F>
        <F>1728</F>
        <F>16945</F>
      </Row>
      <Row index="1729">
        <F>1729</F>
        <F>1729</F>
        <F>17235</F>
      </Row>
      <Row index="1730">
        <F>1730</F>
        <F>1730</F>
        <F>16844</F>
      </Row>
      <Row index="1731">
        <F>1731</F>
        <F>1731</F>
        <F>16516</F>
      </Row>
      <Row index="1732">
        <F>1732</F>
        <F>1732</F>
        <F>16537</F>
      </Row>
      <Row index="1733">
        <F>1733</F>
        <F>1733</F>
        <F>16743</F>
      </Row>
      <Row index="1734">
        <F>1734</F>
        <F>1734</F>
        <F>16341</F>
      </Row>
      <Row index="1735">
        <F>1735</F>
        <F>1735</F>
        <F>16052</F>
      </Row>
      <Row index="1736">
        <F>1736</F>
        <F>1736</F>
        <F>16356</F>
      </Row>
      <Row index="1737">
        <F>1737</F>
        <F>1737</F>
        <F>15967</F>
      </Row>
      <Row index="1738">
        <F>1738</F>
        <F>1738</F>
        <F>16241</F>
      </Row>
      <Row index="1739">
        <F>1739</F>
        <F>1739</F>
        <F>16118</F>
      </Row>
      <Row index="1740">
        <F>1740</F>
        <F>1740</F>
        <F>16044</F>
      </Row>
      <Row index="1741">
        <F>1741</F>
        <F>1741</F>
        <F>15767</F>
      </Row>
      <Row index="1742">
        <F>1742</F>
        <F>1742</F>
        <F>15821</F>
      </Row>
      <Row index="1743">
        <F>1743</F>
        <F>1743</F>
        <F>15678</F>
      </Row>
      <Row index="1744">
        <F>1744</F>
        <F>1744</F>
        <F>15661</F>
      </Row>
      <Row index="1745">
        <F>1745</F>
        <F>1745</F>
        <F>15842</F>
      </Row>
      <Row index="1746">
        <F>1746</F>
        <F>1746</F>
        <F>15585</F>
      </Row>
      <Row index="1747">
        <F>1747</F>
        <F>1747</F>
        <F>15455</F>
      </Row>
      <Row index="1748">
        <F>1748</F>
        <F>1748</F>
        <F>15730</F>
      </Row>
      <Row index="1749">
        <F>1749</F>
        <F>1749</F>
        <F>15924</F>
      </Row>
      <Row index="1750">
        <F>1750</F>
        <F>1750</F>
        <F>15561</F>
      </Row>
      <Row index="1751">
        <F>1751</F>
        <F>1751</F>
        <F>15347</F>
      </Row>
      <Row index="1752">
        <F>1752</F>
        <F>1752</F>
        <F>14951</F>
      </Row>
      <Row index="1753">
        <F>1753</F>
        <F>1753</F>
        <F>15495</F>
      </Row>
      <Row index="1754">
        <F>1754</F>
        <F>1754</F>
        <F>15179</F>
      </Row>
      <Row index="1755">
        <F>1755</F>
        <F>1755</F>
        <F>15138</F>
      </Row>
      <Row index="1756">
        <F>1756</F>
        <F>1756</F>
        <F>14977</F>
      </Row>
      <Row index="1757">
        <F>1757</F>
        <F>1757</F>
        <F>14819</F>
      </Row>
      <Row index="1758">
        <F>1758</F>
        <F>1758</F>
        <F>15080</F>
      </Row>
      <Row index="1759">
        <F>1759</F>
        <F>1759</F>
        <F>14899</F>
      </Row>
      <Row index="1760">
        <F>1760</F>
        <F>1760</F>
        <F>15132</F>
      </Row>
      <Row index="1761">
        <F>1761</F>
        <F>1761</F>
        <F>14501</F>
      </Row>
      <Row index="1762">
        <F>1762</F>
        <F>1762</F>
        <F>14433</F>
      </Row>
      <Row index="1763">
        <F>1763</F>
        <F>1763</F>
        <F>14604</F>
      </Row>
      <Row index="1764">
        <F>1764</F>
        <F>1764</F>
        <F>14864</F>
      </Row>
      <Row index="1765">
        <F>1765</F>
        <F>1765</F>
        <F>14665</F>
      </Row>
      <Row index="1766">
        <F>1766</F>
        <F>1766</F>
        <F>14541</F>
      </Row>
      <Row index="1767">
        <F>1767</F>
        <F>1767</F>
        <F>14584</F>
      </Row>
      <Row index="1768">
        <F>1768</F>
        <F>1768</F>
        <F>14242</F>
      </Row>
      <Row index="1769">
        <F>1769</F>
        <F>1769</F>
        <F>14290</F>
      </Row>
      <Row index="1770">
        <F>1770</F>
        <F>1770</F>
        <F>14301</F>
      </Row>
      <Row index="1771">
        <F>1771</F>
        <F>1771</F>
        <F>14244</F>
      </Row>
      <Row index="1772">
        <F>1772</F>
        <F>1772</F>
        <F>14150</F>
      </Row>
      <Row index="1773">
        <F>1773</F>
        <F>1773</F>
        <F>13905</F>
      </Row>
      <Row index="1774">
        <F>1774</F>
        <F>1774</F>
        <F>14073</F>
      </Row>
      <Row index="1775">
        <F>1775</F>
        <F>1775</F>
        <F>14124</F>
      </Row>
      <Row index="1776">
        <F>1776</F>
        <F>1776</F>
        <F>14003</F>
      </Row>
      <Row index="1777">
        <F>1777</F>
        <F>1777</F>
        <F>13734</F>
      </Row>
      <Row index="1778">
        <F>1778</F>
        <F>1778</F>
        <F>13634</F>
      </Row>
      <Row index="1779">
        <F>1779</F>
        <F>1779</F>
        <F>13605</F>
      </Row>
      <Row index="1780">
        <F>1780</F>
        <F>1780</F>
        <F>13450</F>
      </Row>
      <Row index="1781">
        <F>1781</F>
        <F>1781</F>
        <F>13346</F>
      </Row>
      <Row index="1782">
        <F>1782</F>
        <F>1782</F>
        <F>12853</F>
      </Row>
      <Row index="1783">
        <F>1783</F>
        <F>1783</F>
        <F>12934</F>
      </Row>
      <Row index="1784">
        <F>1784</F>
        <F>1784</F>
        <F>12913</F>
      </Row>
      <Row index="1785">
        <F>1785</F>
        <F>1785</F>
        <F>12686</F>
      </Row>
      <Row index="1786">
        <F>1786</F>
        <F>1786</F>
        <F>12830</F>
      </Row>
      <Row index="1787">
        <F>1787</F>
        <F>1787</F>
        <F>12593</F>
      </Row>
      <Row index="1788">
        <F>1788</F>
        <F>1788</F>
        <F>12631</F>
      </Row>
      <Row index="1789">
        <F>1789</F>
        <F>1789</F>
        <F>12569</F>
      </Row>
      <Row index="1790">
        <F>1790</F>
        <F>1790</F>
        <F>12547</F>
      </Row>
      <Row index="1791">
        <F>1791</F>
        <F>1791</F>
        <F>12693</F>
      </Row>
      <Row index="1792">
        <F>1792</F>
        <F>1792</F>
        <F>12129</F>
      </Row>
      <Row index="1793">
        <F>1793</F>
        <F>1793</F>
        <F>12443</F>
      </Row>
      <Row index="1794">
        <F>1794</F>
        <F>1794</F>
        <F>12528</F>
      </Row>
      <Row index="1795">
        <F>1795</F>
        <F>1795</F>
        <F>12309</F>
      </Row>
      <Row index="1796">
        <F>1796</F>
        <F>1796</F>
        <F>12279</F>
      </Row>
      <Row index="1797">
        <F>1797</F>
        <F>1797</F>
        <F>12308</F>
      </Row>
      <Row index="1798">
        <F>1798</F>
        <F>1798</F>
        <F>12170</F>
      </Row>
      <Row index="1799">
        <F>1799</F>
        <F>1799</F>
        <F>12178</F>
      </Row>
      <Row index="1800">
        <F>1800</F>
        <F>1800</F>
        <F>12054</F>
      </Row>
      <Row index="1801">
        <F>1801</F>
        <F>1801</F>
        <F>11848</F>
      </Row>
      <Row index="1802">
        <F>1802</F>
        <F>1802</F>
        <F>11982</F>
      </Row>
      <Row index="1803">
        <F>1803</F>
        <F>1803</F>
        <F>12094</F>
      </Row>
      <Row index="1804">
        <F>1804</F>
        <F>1804</F>
        <F>12046</F>
      </Row>
      <Row index="1805">
        <F>1805</F>
        <F>1805</F>
        <F>12385</F>
      </Row>
      <Row index="1806">
        <F>1806</F>
        <F>1806</F>
        <F>11778</F>
      </Row>
      <Row index="1807">
        <F>1807</F>
        <F>1807</F>
        <F>11420</F>
      </Row>
      <Row index="1808">
        <F>1808</F>
        <F>1808</F>
        <F>11465</F>
      </Row>
      <Row index="1809">
        <F>1809</F>
        <F>1809</F>
        <F>11484</F>
      </Row>
      <Row index="1810">
        <F>1810</F>
        <F>1810</F>
        <F>11284</F>
      </Row>
      <Row index="1811">
        <F>1811</F>
        <F>1811</F>
        <F>10880</F>
      </Row>
      <Row index="1812">
        <F>1812</F>
        <F>1812</F>
        <F>11099</F>
      </Row>
      <Row index="1813">
        <F>1813</F>
        <F>1813</F>
        <F>10984</F>
      </Row>
      <Row index="1814">
        <F>1814</F>
        <F>1814</F>
        <F>10859</F>
      </Row>
      <Row index="1815">
        <F>1815</F>
        <F>1815</F>
        <F>10924</F>
      </Row>
      <Row index="1816">
        <F>1816</F>
        <F>1816</F>
        <F>10536</F>
      </Row>
      <Row index="1817">
        <F>1817</F>
        <F>1817</F>
        <F>10385</F>
      </Row>
      <Row index="1818">
        <F>1818</F>
        <F>1818</F>
        <F>10538</F>
      </Row>
      <Row index="1819">
        <F>1819</F>
        <F>1819</F>
        <F>10618</F>
      </Row>
      <Row index="1820">
        <F>1820</F>
        <F>1820</F>
        <F>10116</F>
      </Row>
      <Row index="1821">
        <F>1821</F>
        <F>1821</F>
        <F>10165</F>
      </Row>
      <Row index="1822">
        <F>1822</F>
        <F>1822</F>
        <F>9946</F>
      </Row>
      <Row index="1823">
        <F>1823</F>
        <F>1823</F>
        <F>9966</F>
      </Row>
      <Row index="1824">
        <F>1824</F>
        <F>1824</F>
        <F>10150</F>
      </Row>
      <Row index="1825">
        <F>1825</F>
        <F>1825</F>
        <F>9797</F>
      </Row>
      <Row index="1826">
        <F>1826</F>
        <F>1826</F>
        <F>9715</F>
      </Row>
      <Row index="1827">
        <F>1827</F>
        <F>1827</F>
        <F>9907</F>
      </Row>
      <Row index="1828">
        <F>1828</F>
        <F>1828</F>
        <F>9575</F>
      </Row>
      <Row index="1829">
        <F>1829</F>
        <F>1829</F>
        <F>9280</F>
      </Row>
      <Row index="1830">
        <F>1830</F>
        <F>1830</F>
        <F>9355</F>
      </Row>
      <Row index="1831">
        <F>1831</F>
        <F>1831</F>
        <F>9219</F>
      </Row>
      <Row index="1832">
        <F>1832</F>
        <F>1832</F>
        <F>9149</F>
      </Row>
      <Row index="1833">
        <F>1833</F>
        <F>1833</F>
        <F>9416</F>
      </Row>
      <Row index="1834">
        <F>1834</F>
        <F>1834</F>
        <F>9204</F>
      </Row>
      <Row index="1835">
        <F>1835</F>
        <F>1835</F>
        <F>8885</F>
      </Row>
      <Row index="1836">
        <F>1836</F>
        <F>1836</F>
        <F>8596</F>
      </Row>
      <Row index="1837">
        <F>1837</F>
        <F>1837</F>
        <F>8829</F>
      </Row>
      <Row index="1838">
        <F>1838</F>
        <F>1838</F>
        <F>9019</F>
      </Row>
      <Row index="1839">
        <F>1839</F>
        <F>1839</F>
        <F>8514</F>
      </Row>
      <Row index="1840">
        <F>1840</F>
        <F>1840</F>
        <F>8167</F>
      </Row>
      <Row index="1841">
        <F>1841</F>
        <F>1841</F>
        <F>8363</F>
      </Row>
      <Row index="1842">
        <F>1842</F>
        <F>1842</F>
        <F>8290</F>
      </Row>
      <Row index="1843">
        <F>1843</F>
        <F>1843</F>
        <F>8684</F>
      </Row>
      <Row index="1844">
        <F>1844</F>
        <F>1844</F>
        <F>8038</F>
      </Row>
      <Row index="1845">
        <F>1845</F>
        <F>1845</F>
        <F>8044</F>
      </Row>
      <Row index="1846">
        <F>1846</F>
        <F>1846</F>
        <F>7964</F>
      </Row>
      <Row index="1847">
        <F>1847</F>
        <F>1847</F>
        <F>7722</F>
      </Row>
      <Row index="1848">
        <F>1848</F>
        <F>1848</F>
        <F>7832</F>
      </Row>
      <Row index="1849">
        <F>1849</F>
        <F>1849</F>
        <F>7718</F>
      </Row>
      <Row index="1850">
        <F>1850</F>
        <F>1850</F>
        <F>7557</F>
      </Row>
      <Row index="1851">
        <F>1851</F>
        <F>1851</F>
        <F>7676</F>
      </Row>
      <Row index="1852">
        <F>1852</F>
        <F>1852</F>
        <F>7546</F>
      </Row>
      <Row index="1853">
        <F>1853</F>
        <F>1853</F>
        <F>7479</F>
      </Row>
      <Row index="1854">
        <F>1854</F>
        <F>1854</F>
        <F>7538</F>
      </Row>
      <Row index="1855">
        <F>1855</F>
        <F>1855</F>
        <F>7066</F>
      </Row>
      <Row index="1856">
        <F>1856</F>
        <F>1856</F>
        <F>7187</F>
      </Row>
      <Row index="1857">
        <F>1857</F>
        <F>1857</F>
        <F>7192</F>
      </Row>
      <Row index="1858">
        <F>1858</F>
        <F>1858</F>
        <F>7133</F>
      </Row>
      <Row index="1859">
        <F>1859</F>
        <F>1859</F>
        <F>6964</F>
      </Row>
      <Row index="1860">
        <F>1860</F>
        <F>1860</F>
        <F>6999</F>
      </Row>
      <Row index="1861">
        <F>1861</F>
        <F>1861</F>
        <F>6995</F>
      </Row>
      <Row index="1862">
        <F>1862</F>
        <F>1862</F>
        <F>6746</F>
      </Row>
      <Row index="1863">
        <F>1863</F>
        <F>1863</F>
        <F>6643</F>
      </Row>
      <Row index="1864">
        <F>1864</F>
        <F>1864</F>
        <F>6549</F>
      </Row>
      <Row index="1865">
        <F>1865</F>
        <F>1865</F>
        <F>6761</F>
      </Row>
      <Row index="1866">
        <F>1866</F>
        <F>1866</F>
        <F>6734</F>
      </Row>
      <Row index="1867">
        <F>1867</F>
        <F>1867</F>
        <F>6503</F>
      </Row>
      <Row index="1868">
        <F>1868</F>
        <F>1868</F>
        <F>6616</F>
      </Row>
      <Row index="1869">
        <F>1869</F>
        <F>1869</F>
        <F>6639</F>
      </Row>
      <Row index="1870">
        <F>1870</F>
        <F>1870</F>
        <F>6465</F>
      </Row>
      <Row index="1871">
        <F>1871</F>
        <F>1871</F>
        <F>6296</F>
      </Row>
      <Row index="1872">
        <F>1872</F>
        <F>1872</F>
        <F>6386</F>
      </Row>
      <Row index="1873">
        <F>1873</F>
        <F>1873</F>
        <F>6122</F>
      </Row>
      <Row index="1874">
        <F>1874</F>
        <F>1874</F>
        <F>6227</F>
      </Row>
      <Row index="1875">
        <F>1875</F>
        <F>1875</F>
        <F>6407</F>
      </Row>
      <Row index="1876">
        <F>1876</F>
        <F>1876</F>
        <F>6152</F>
      </Row>
      <Row index="1877">
        <F>1877</F>
        <F>1877</F>
        <F>6013</F>
      </Row>
      <Row index="1878">
        <F>1878</F>
        <F>1878</F>
        <F>6226</F>
      </Row>
      <Row index="1879">
        <F>1879</F>
        <F>1879</F>
        <F>5996</F>
      </Row>
      <Row index="1880">
        <F>1880</F>
        <F>1880</F>
        <F>5944</F>
      </Row>
      <Row index="1881">
        <F>1881</F>
        <F>1881</F>
        <F>5960</F>
      </Row>
      <Row index="1882">
        <F>1882</F>
        <F>1882</F>
        <F>5814</F>
      </Row>
      <Row index="1883">
        <F>1883</F>
        <F>1883</F>
        <F>5882</F>
      </Row>
      <Row index="1884">
        <F>1884</F>
        <F>1884</F>
        <F>5942</F>
      </Row>
      <Row index="1885">
        <F>1885</F>
        <F>1885</F>
        <F>5779</F>
      </Row>
      <Row index="1886">
        <F>1886</F>
        <F>1886</F>
        <F>5859</F>
      </Row>
      <Row index="1887">
        <F>1887</F>
        <F>1887</F>
        <F>5606</F>
      </Row>
      <Row index="1888">
        <F>1888</F>
        <F>1888</F>
        <F>5529</F>
      </Row>
      <Row index="1889">
        <F>1889</F>
        <F>1889</F>
        <F>5560</F>
      </Row>
      <Row index="1890">
        <F>1890</F>
        <F>1890</F>
        <F>5606</F>
      </Row>
      <Row index="1891">
        <F>1891</F>
        <F>1891</F>
        <F>5573</F>
      </Row>
      <Row index="1892">
        <F>1892</F>
        <F>1892</F>
        <F>5401</F>
      </Row>
      <Row index="1893">
        <F>1893</F>
        <F>1893</F>
        <F>5407</F>
      </Row>
      <Row index="1894">
        <F>1894</F>
        <F>1894</F>
        <F>5375</F>
      </Row>
      <Row index="1895">
        <F>1895</F>
        <F>1895</F>
        <F>5439</F>
      </Row>
      <Row index="1896">
        <F>1896</F>
        <F>1896</F>
        <F>5292</F>
      </Row>
      <Row index="1897">
        <F>1897</F>
        <F>1897</F>
        <F>5157</F>
      </Row>
      <Row index="1898">
        <F>1898</F>
        <F>1898</F>
        <F>5161</F>
      </Row>
      <Row index="1899">
        <F>1899</F>
        <F>1899</F>
        <F>5166</F>
      </Row>
      <Row index="1900">
        <F>1900</F>
        <F>1900</F>
        <F>5139</F>
      </Row>
      <Row index="1901">
        <F>1901</F>
        <F>1901</F>
        <F>5110</F>
      </Row>
      <Row index="1902">
        <F>1902</F>
        <F>1902</F>
        <F>5103</F>
      </Row>
      <Row index="1903">
        <F>1903</F>
        <F>1903</F>
        <F>5043</F>
      </Row>
      <Row index="1904">
        <F>1904</F>
        <F>1904</F>
        <F>4867</F>
      </Row>
      <Row index="1905">
        <F>1905</F>
        <F>1905</F>
        <F>5003</F>
      </Row>
      <Row index="1906">
        <F>1906</F>
        <F>1906</F>
        <F>4872</F>
      </Row>
      <Row index="1907">
        <F>1907</F>
        <F>1907</F>
        <F>4784</F>
      </Row>
      <Row index="1908">
        <F>1908</F>
        <F>1908</F>
        <F>4752</F>
      </Row>
      <Row index="1909">
        <F>1909</F>
        <F>1909</F>
        <F>4900</F>
      </Row>
      <Row index="1910">
        <F>1910</F>
        <F>1910</F>
        <F>4763</F>
      </Row>
      <Row index="1911">
        <F>1911</F>
        <F>1911</F>
        <F>4866</F>
      </Row>
      <Row index="1912">
        <F>1912</F>
        <F>1912</F>
        <F>4686</F>
      </Row>
      <Row index="1913">
        <F>1913</F>
        <F>1913</F>
        <F>4682</F>
      </Row>
      <Row index="1914">
        <F>1914</F>
        <F>1914</F>
        <F>4671</F>
      </Row>
      <Row index="1915">
        <F>1915</F>
        <F>1915</F>
        <F>4769</F>
      </Row>
      <Row index="1916">
        <F>1916</F>
        <F>1916</F>
        <F>4815</F>
      </Row>
      <Row index="1917">
        <F>1917</F>
        <F>1917</F>
        <F>4394</F>
      </Row>
      <Row index="1918">
        <F>1918</F>
        <F>1918</F>
        <F>4784</F>
      </Row>
      <Row index="1919">
        <F>1919</F>
        <F>1919</F>
        <F>4522</F>
      </Row>
      <Row index="1920">
        <F>1920</F>
        <F>1920</F>
        <F>4713</F>
      </Row>
      <Row index="1921">
        <F>1921</F>
        <F>1921</F>
        <F>4334</F>
      </Row>
      <Row index="1922">
        <F>1922</F>
        <F>1922</F>
        <F>4524</F>
      </Row>
      <Row index="1923">
        <F>1923</F>
        <F>1923</F>
        <F>4305</F>
      </Row>
      <Row index="1924">
        <F>1924</F>
        <F>1924</F>
        <F>4527</F>
      </Row>
      <Row index="1925">
        <F>1925</F>
        <F>1925</F>
        <F>4341</F>
      </Row>
      <Row index="1926">
        <F>1926</F>
        <F>1926</F>
        <F>4211</F>
      </Row>
      <Row index="1927">
        <F>1927</F>
        <F>1927</F>
        <F>4201</F>
      </Row>
      <Row index="1928">
        <F>1928</F>
        <F>1928</F>
        <F>4161</F>
      </Row>
      <Row index="1929">
        <F>1929</F>
        <F>1929</F>
        <F>4181</F>
      </Row>
      <Row index="1930">
        <F>1930</F>
        <F>1930</F>
        <F>4115</F>
      </Row>
      <Row index="1931">
        <F>1931</F>
        <F>1931</F>
        <F>4115</F>
      </Row>
      <Row index="1932">
        <F>1932</F>
        <F>1932</F>
        <F>4208</F>
      </Row>
      <Row index="1933">
        <F>1933</F>
        <F>1933</F>
        <F>4096</F>
      </Row>
      <Row index="1934">
        <F>1934</F>
        <F>1934</F>
        <F>4138</F>
      </Row>
      <Row index="1935">
        <F>1935</F>
        <F>1935</F>
        <F>4154</F>
      </Row>
      <Row index="1936">
        <F>1936</F>
        <F>1936</F>
        <F>4056</F>
      </Row>
      <Row index="1937">
        <F>1937</F>
        <F>1937</F>
        <F>3820</F>
      </Row>
      <Row index="1938">
        <F>1938</F>
        <F>1938</F>
        <F>4025</F>
      </Row>
      <Row index="1939">
        <F>1939</F>
        <F>1939</F>
        <F>3962</F>
      </Row>
      <Row index="1940">
        <F>1940</F>
        <F>1940</F>
        <F>3910</F>
      </Row>
      <Row index="1941">
        <F>1941</F>
        <F>1941</F>
        <F>3872</F>
      </Row>
      <Row index="1942">
        <F>1942</F>
        <F>1942</F>
        <F>3819</F>
      </Row>
      <Row index="1943">
        <F>1943</F>
        <F>1943</F>
        <F>3907</F>
      </Row>
      <Row index="1944">
        <F>1944</F>
        <F>1944</F>
        <F>3877</F>
      </Row>
      <Row index="1945">
        <F>1945</F>
        <F>1945</F>
        <F>3714</F>
      </Row>
      <Row index="1946">
        <F>1946</F>
        <F>1946</F>
        <F>3833</F>
      </Row>
      <Row index="1947">
        <F>1947</F>
        <F>1947</F>
        <F>3749</F>
      </Row>
      <Row index="1948">
        <F>1948</F>
        <F>1948</F>
        <F>3770</F>
      </Row>
      <Row index="1949">
        <F>1949</F>
        <F>1949</F>
        <F>3570</F>
      </Row>
      <Row index="1950">
        <F>1950</F>
        <F>1950</F>
        <F>3584</F>
      </Row>
      <Row index="1951">
        <F>1951</F>
        <F>1951</F>
        <F>3650</F>
      </Row>
      <Row index="1952">
        <F>1952</F>
        <F>1952</F>
        <F>3637</F>
      </Row>
      <Row index="1953">
        <F>1953</F>
        <F>1953</F>
        <F>3503</F>
      </Row>
      <Row index="1954">
        <F>1954</F>
        <F>1954</F>
        <F>3587</F>
      </Row>
      <Row index="1955">
        <F>1955</F>
        <F>1955</F>
        <F>3487</F>
      </Row>
      <Row index="1956">
        <F>1956</F>
        <F>1956</F>
        <F>3574</F>
      </Row>
      <Row index="1957">
        <F>1957</F>
        <F>1957</F>
        <F>3486</F>
      </Row>
      <Row index="1958">
        <F>1958</F>
        <F>1958</F>
        <F>3472</F>
      </Row>
      <Row index="1959">
        <F>1959</F>
        <F>1959</F>
        <F>3515</F>
      </Row>
      <Row index="1960">
        <F>1960</F>
        <F>1960</F>
        <F>3504</F>
      </Row>
      <Row index="1961">
        <F>1961</F>
        <F>1961</F>
        <F>3523</F>
      </Row>
      <Row index="1962">
        <F>1962</F>
        <F>1962</F>
        <F>3288</F>
      </Row>
      <Row index="1963">
        <F>1963</F>
        <F>1963</F>
        <F>3350</F>
      </Row>
      <Row index="1964">
        <F>1964</F>
        <F>1964</F>
        <F>3296</F>
      </Row>
      <Row index="1965">
        <F>1965</F>
        <F>1965</F>
        <F>3354</F>
      </Row>
      <Row index="1966">
        <F>1966</F>
        <F>1966</F>
        <F>3329</F>
      </Row>
      <Row index="1967">
        <F>1967</F>
        <F>1967</F>
        <F>3183</F>
      </Row>
      <Row index="1968">
        <F>1968</F>
        <F>1968</F>
        <F>3509</F>
      </Row>
      <Row index="1969">
        <F>1969</F>
        <F>1969</F>
        <F>3286</F>
      </Row>
      <Row index="1970">
        <F>1970</F>
        <F>1970</F>
        <F>3110</F>
      </Row>
      <Row index="1971">
        <F>1971</F>
        <F>1971</F>
        <F>3285</F>
      </Row>
      <Row index="1972">
        <F>1972</F>
        <F>1972</F>
        <F>3152</F>
      </Row>
      <Row index="1973">
        <F>1973</F>
        <F>1973</F>
        <F>3223</F>
      </Row>
      <Row index="1974">
        <F>1974</F>
        <F>1974</F>
        <F>3241</F>
      </Row>
      <Row index="1975">
        <F>1975</F>
        <F>1975</F>
        <F>3098</F>
      </Row>
      <Row index="1976">
        <F>1976</F>
        <F>1976</F>
        <F>3069</F>
      </Row>
      <Row index="1977">
        <F>1977</F>
        <F>1977</F>
        <F>3042</F>
      </Row>
      <Row index="1978">
        <F>1978</F>
        <F>1978</F>
        <F>3006</F>
      </Row>
      <Row index="1979">
        <F>1979</F>
        <F>1979</F>
        <F>3081</F>
      </Row>
      <Row index="1980">
        <F>1980</F>
        <F>1980</F>
        <F>3032</F>
      </Row>
      <Row index="1981">
        <F>1981</F>
        <F>1981</F>
        <F>3138</F>
      </Row>
      <Row index="1982">
        <F>1982</F>
        <F>1982</F>
        <F>2952</F>
      </Row>
      <Row index="1983">
        <F>1983</F>
        <F>1983</F>
        <F>2864</F>
      </Row>
      <Row index="1984">
        <F>1984</F>
        <F>1984</F>
        <F>2934</F>
      </Row>
      <Row index="1985">
        <F>1985</F>
        <F>1985</F>
        <F>2900</F>
      </Row>
      <Row index="1986">
        <F>1986</F>
        <F>1986</F>
        <F>2957</F>
      </Row>
      <Row index="1987">
        <F>1987</F>
        <F>1987</F>
        <F>3149</F>
      </Row>
      <Row index="1988">
        <F>1988</F>
        <F>1988</F>
        <F>2952</F>
      </Row>
      <Row index="1989">
        <F>1989</F>
        <F>1989</F>
        <F>2955</F>
      </Row>
      <Row index="1990">
        <F>1990</F>
        <F>1990</F>
        <F>2706</F>
      </Row>
      <Row index="1991">
        <F>1991</F>
        <F>1991</F>
        <F>2747</F>
      </Row>
      <Row index="1992">
        <F>1992</F>
        <F>1992</F>
        <F>2913</F>
      </Row>
      <Row index="1993">
        <F>1993</F>
        <F>1993</F>
        <F>2774</F>
      </Row>
      <Row index="1994">
        <F>1994</F>
        <F>1994</F>
        <F>2909</F>
      </Row>
      <Row index="1995">
        <F>1995</F>
        <F>1995</F>
        <F>2816</F>
      </Row>
      <Row index="1996">
        <F>1996</F>
        <F>1996</F>
        <F>2670</F>
      </Row>
      <Row index="1997">
        <F>1997</F>
        <F>1997</F>
        <F>2652</F>
      </Row>
      <Row index="1998">
        <F>1998</F>
        <F>1998</F>
        <F>2682</F>
      </Row>
      <Row index="1999">
        <F>1999</F>
        <F>1999</F>
        <F>2691</F>
      </Row>
      <Row index="2000">
        <F>2000</F>
        <F>2000</F>
        <F>2566</F>
      </Row>
      <Row index="2001">
        <F>2001</F>
        <F>2001</F>
        <F>2853</F>
      </Row>
      <Row index="2002">
        <F>2002</F>
        <F>2002</F>
        <F>2569</F>
      </Row>
      <Row index="2003">
        <F>2003</F>
        <F>2003</F>
        <F>2595</F>
      </Row>
      <Row index="2004">
        <F>2004</F>
        <F>2004</F>
        <F>2668</F>
      </Row>
      <Row index="2005">
        <F>2005</F>
        <F>2005</F>
        <F>2486</F>
      </Row>
      <Row index="2006">
        <F>2006</F>
        <F>2006</F>
        <F>2519</F>
      </Row>
      <Row index="2007">
        <F>2007</F>
        <F>2007</F>
        <F>2414</F>
      </Row>
      <Row index="2008">
        <F>2008</F>
        <F>2008</F>
        <F>2400</F>
      </Row>
      <Row index="2009">
        <F>2009</F>
        <F>2009</F>
        <F>2521</F>
      </Row>
      <Row index="2010">
        <F>2010</F>
        <F>2010</F>
        <F>2395</F>
      </Row>
      <Row index="2011">
        <F>2011</F>
        <F>2011</F>
        <F>2431</F>
      </Row>
      <Row index="2012">
        <F>2012</F>
        <F>2012</F>
        <F>2337</F>
      </Row>
      <Row index="2013">
        <F>2013</F>
        <F>2013</F>
        <F>2351</F>
      </Row>
      <Row index="2014">
        <F>2014</F>
        <F>2014</F>
        <F>2278</F>
      </Row>
      <Row index="2015">
        <F>2015</F>
        <F>2015</F>
        <F>2412</F>
      </Row>
      <Row index="2016">
        <F>2016</F>
        <F>2016</F>
        <F>2321</F>
      </Row>
      <Row index="2017">
        <F>2017</F>
        <F>2017</F>
        <F>2284</F>
      </Row>
      <Row index="2018">
        <F>2018</F>
        <F>2018</F>
        <F>2308</F>
      </Row>
      <Row index="2019">
        <F>2019</F>
        <F>2019</F>
        <F>2252</F>
      </Row>
      <Row index="2020">
        <F>2020</F>
        <F>2020</F>
        <F>2315</F>
      </Row>
      <Row index="2021">
        <F>2021</F>
        <F>2021</F>
        <F>2195</F>
      </Row>
      <Row index="2022">
        <F>2022</F>
        <F>2022</F>
        <F>2211</F>
      </Row>
      <Row index="2023">
        <F>2023</F>
        <F>2023</F>
        <F>2268</F>
      </Row>
      <Row index="2024">
        <F>2024</F>
        <F>2024</F>
        <F>2168</F>
      </Row>
      <Row index="2025">
        <F>2025</F>
        <F>2025</F>
        <F>2210</F>
      </Row>
      <Row index="2026">
        <F>2026</F>
        <F>2026</F>
        <F>2190</F>
      </Row>
      <Row index="2027">
        <F>2027</F>
        <F>2027</F>
        <F>2175</F>
      </Row>
      <Row index="2028">
        <F>2028</F>
        <F>2028</F>
        <F>2224</F>
      </Row>
      <Row index="2029">
        <F>2029</F>
        <F>2029</F>
        <F>2156</F>
      </Row>
      <Row index="2030">
        <F>2030</F>
        <F>2030</F>
        <F>2211</F>
      </Row>
      <Row index="2031">
        <F>2031</F>
        <F>2031</F>
        <F>2069</F>
      </Row>
      <Row index="2032">
        <F>2032</F>
        <F>2032</F>
        <F>2023</F>
      </Row>
      <Row index="2033">
        <F>2033</F>
        <F>2033</F>
        <F>1930</F>
      </Row>
      <Row index="2034">
        <F>2034</F>
        <F>2034</F>
        <F>1940</F>
      </Row>
      <Row index="2035">
        <F>2035</F>
        <F>2035</F>
        <F>2023</F>
      </Row>
      <Row index="2036">
        <F>2036</F>
        <F>2036</F>
        <F>1885</F>
      </Row>
      <Row index="2037">
        <F>2037</F>
        <F>2037</F>
        <F>1963</F>
      </Row>
      <Row index="2038">
        <F>2038</F>
        <F>2038</F>
        <F>2214</F>
      </Row>
      <Row index="2039">
        <F>2039</F>
        <F>2039</F>
        <F>1939</F>
      </Row>
      <Row index="2040">
        <F>2040</F>
        <F>2040</F>
        <F>1848</F>
      </Row>
      <Row index="2041">
        <F>2041</F>
        <F>2041</F>
        <F>1825</F>
      </Row>
      <Row index="2042">
        <F>2042</F>
        <F>2042</F>
        <F>1880</F>
      </Row>
      <Row index="2043">
        <F>2043</F>
        <F>2043</F>
        <F>1788</F>
      </Row>
      <Row index="2044">
        <F>2044</F>
        <F>2044</F>
        <F>1869</F>
      </Row>
      <Row index="2045">
        <F>2045</F>
        <F>2045</F>
        <F>1831</F>
      </Row>
      <Row index="2046">
        <F>2046</F>
        <F>2046</F>
        <F>1807</F>
      </Row>
      <Row index="2047">
        <F>2047</F>
        <F>2047</F>
        <F>1833</F>
      </Row>
      <Row index="2048">
        <F>2048</F>
        <F>2048</F>
        <F>1775</F>
      </Row>
      <Row index="2049">
        <F>2049</F>
        <F>2049</F>
        <F>1784</F>
      </Row>
      <Row index="2050">
        <F>2050</F>
        <F>2050</F>
        <F>1739</F>
      </Row>
      <Row index="2051">
        <F>2051</F>
        <F>2051</F>
        <F>1778</F>
      </Row>
      <Row index="2052">
        <F>2052</F>
        <F>2052</F>
        <F>1846</F>
      </Row>
      <Row index="2053">
        <F>2053</F>
        <F>2053</F>
        <F>1775</F>
      </Row>
      <Row index="2054">
        <F>2054</F>
        <F>2054</F>
        <F>1994</F>
      </Row>
      <Row index="2055">
        <F>2055</F>
        <F>2055</F>
        <F>2075</F>
      </Row>
      <Row index="2056">
        <F>2056</F>
        <F>2056</F>
        <F>1678</F>
      </Row>
      <Row index="2057">
        <F>2057</F>
        <F>2057</F>
        <F>1678</F>
      </Row>
      <Row index="2058">
        <F>2058</F>
        <F>2058</F>
        <F>1702</F>
      </Row>
      <Row index="2059">
        <F>2059</F>
        <F>2059</F>
        <F>1740</F>
      </Row>
      <Row index="2060">
        <F>2060</F>
        <F>2060</F>
        <F>1697</F>
      </Row>
      <Row index="2061">
        <F>2061</F>
        <F>2061</F>
        <F>1717</F>
      </Row>
      <Row index="2062">
        <F>2062</F>
        <F>2062</F>
        <F>1538</F>
      </Row>
      <Row index="2063">
        <F>2063</F>
        <F>2063</F>
        <F>1611</F>
      </Row>
      <Row index="2064">
        <F>2064</F>
        <F>2064</F>
        <F>1695</F>
      </Row>
      <Row index="2065">
        <F>2065</F>
        <F>2065</F>
        <F>1663</F>
      </Row>
      <Row index="2066">
        <F>2066</F>
        <F>2066</F>
        <F>1599</F>
      </Row>
      <Row index="2067">
        <F>2067</F>
        <F>2067</F>
        <F>1965</F>
      </Row>
      <Row index="2068">
        <F>2068</F>
        <F>2068</F>
        <F>1533</F>
      </Row>
      <Row index="2069">
        <F>2069</F>
        <F>2069</F>
        <F>1554</F>
      </Row>
      <Row index="2070">
        <F>2070</F>
        <F>2070</F>
        <F>1618</F>
      </Row>
      <Row index="2071">
        <F>2071</F>
        <F>2071</F>
        <F>1518</F>
      </Row>
      <Row index="2072">
        <F>2072</F>
        <F>2072</F>
        <F>1514</F>
      </Row>
      <Row index="2073">
        <F>2073</F>
        <F>2073</F>
        <F>1729</F>
      </Row>
      <Row index="2074">
        <F>2074</F>
        <F>2074</F>
        <F>1529</F>
      </Row>
      <Row index="2075">
        <F>2075</F>
        <F>2075</F>
        <F>1481</F>
      </Row>
      <Row index="2076">
        <F>2076</F>
        <F>2076</F>
        <F>1522</F>
      </Row>
      <Row index="2077">
        <F>2077</F>
        <F>2077</F>
        <F>1522</F>
      </Row>
      <Row index="2078">
        <F>2078</F>
        <F>2078</F>
        <F>1537</F>
      </Row>
      <Row index="2079">
        <F>2079</F>
        <F>2079</F>
        <F>1488</F>
      </Row>
      <Row index="2080">
        <F>2080</F>
        <F>2080</F>
        <F>1488</F>
      </Row>
      <Row index="2081">
        <F>2081</F>
        <F>2081</F>
        <F>1447</F>
      </Row>
      <Row index="2082">
        <F>2082</F>
        <F>2082</F>
        <F>1483</F>
      </Row>
      <Row index="2083">
        <F>2083</F>
        <F>2083</F>
        <F>1427</F>
      </Row>
      <Row index="2084">
        <F>2084</F>
        <F>2084</F>
        <F>1365</F>
      </Row>
      <Row index="2085">
        <F>2085</F>
        <F>2085</F>
        <F>1394</F>
      </Row>
      <Row index="2086">
        <F>2086</F>
        <F>2086</F>
        <F>1333</F>
      </Row>
      <Row index="2087">
        <F>2087</F>
        <F>2087</F>
        <F>1386</F>
      </Row>
      <Row index="2088">
        <F>2088</F>
        <F>2088</F>
        <F>1404</F>
      </Row>
      <Row index="2089">
        <F>2089</F>
        <F>2089</F>
        <F>1456</F>
      </Row>
      <Row index="2090">
        <F>2090</F>
        <F>2090</F>
        <F>1259</F>
      </Row>
      <Row index="2091">
        <F>2091</F>
        <F>2091</F>
        <F>1351</F>
      </Row>
      <Row index="2092">
        <F>2092</F>
        <F>2092</F>
        <F>1410</F>
      </Row>
      <Row index="2093">
        <F>2093</F>
        <F>2093</F>
        <F>1324</F>
      </Row>
      <Row index="2094">
        <F>2094</F>
        <F>2094</F>
        <F>1381</F>
      </Row>
      <Row index="2095">
        <F>2095</F>
        <F>2095</F>
        <F>1334</F>
      </Row>
      <Row index="2096">
        <F>2096</F>
        <F>2096</F>
        <F>1254</F>
      </Row>
      <Row index="2097">
        <F>2097</F>
        <F>2097</F>
        <F>1175</F>
      </Row>
      <Row index="2098">
        <F>2098</F>
        <F>2098</F>
        <F>1279</F>
      </Row>
      <Row index="2099">
        <F>2099</F>
        <F>2099</F>
        <F>1166</F>
      </Row>
      <Row index="2100">
        <F>2100</F>
        <F>2100</F>
        <F>1221</F>
      </Row>
      <Row index="2101">
        <F>2101</F>
        <F>2101</F>
        <F>1164</F>
      </Row>
      <Row index="2102">
        <F>2102</F>
        <F>2102</F>
        <F>1160</F>
      </Row>
      <Row index="2103">
        <F>2103</F>
        <F>2103</F>
        <F>1215</F>
      </Row>
      <Row index="2104">
        <F>2104</F>
        <F>2104</F>
        <F>1158</F>
      </Row>
      <Row index="2105">
        <F>2105</F>
        <F>2105</F>
        <F>1098</F>
      </Row>
      <Row index="2106">
        <F>2106</F>
        <F>2106</F>
        <F>1108</F>
      </Row>
      <Row index="2107">
        <F>2107</F>
        <F>2107</F>
        <F>1142</F>
      </Row>
      <Row index="2108">
        <F>2108</F>
        <F>2108</F>
        <F>1040</F>
      </Row>
      <Row index="2109">
        <F>2109</F>
        <F>2109</F>
        <F>1057</F>
      </Row>
      <Row index="2110">
        <F>2110</F>
        <F>2110</F>
        <F>1060</F>
      </Row>
      <Row index="2111">
        <F>2111</F>
        <F>2111</F>
        <F>1082</F>
      </Row>
      <Row index="2112">
        <F>2112</F>
        <F>2112</F>
        <F>1062</F>
      </Row>
      <Row index="2113">
        <F>2113</F>
        <F>2113</F>
        <F>1031</F>
      </Row>
      <Row index="2114">
        <F>2114</F>
        <F>2114</F>
        <F>1007</F>
      </Row>
      <Row index="2115">
        <F>2115</F>
        <F>2115</F>
        <F>1041</F>
      </Row>
      <Row index="2116">
        <F>2116</F>
        <F>2116</F>
        <F>970</F>
      </Row>
      <Row index="2117">
        <F>2117</F>
        <F>2117</F>
        <F>968</F>
      </Row>
      <Row index="2118">
        <F>2118</F>
        <F>2118</F>
        <F>962</F>
      </Row>
      <Row index="2119">
        <F>2119</F>
        <F>2119</F>
        <F>963</F>
      </Row>
      <Row index="2120">
        <F>2120</F>
        <F>2120</F>
        <F>903</F>
      </Row>
      <Row index="2121">
        <F>2121</F>
        <F>2121</F>
        <F>965</F>
      </Row>
      <Row index="2122">
        <F>2122</F>
        <F>2122</F>
        <F>944</F>
      </Row>
      <Row index="2123">
        <F>2123</F>
        <F>2123</F>
        <F>965</F>
      </Row>
      <Row index="2124">
        <F>2124</F>
        <F>2124</F>
        <F>869</F>
      </Row>
      <Row index="2125">
        <F>2125</F>
        <F>2125</F>
        <F>950</F>
      </Row>
      <Row index="2126">
        <F>2126</F>
        <F>2126</F>
        <F>882</F>
      </Row>
      <Row index="2127">
        <F>2127</F>
        <F>2127</F>
        <F>849</F>
      </Row>
      <Row index="2128">
        <F>2128</F>
        <F>2128</F>
        <F>890</F>
      </Row>
      <Row index="2129">
        <F>2129</F>
        <F>2129</F>
        <F>873</F>
      </Row>
      <Row index="2130">
        <F>2130</F>
        <F>2130</F>
        <F>864</F>
      </Row>
      <Row index="2131">
        <F>2131</F>
        <F>2131</F>
        <F>854</F>
      </Row>
      <Row index="2132">
        <F>2132</F>
        <F>2132</F>
        <F>852</F>
      </Row>
      <Row index="2133">
        <F>2133</F>
        <F>2133</F>
        <F>852</F>
      </Row>
      <Row index="2134">
        <F>2134</F>
        <F>2134</F>
        <F>789</F>
      </Row>
      <Row index="2135">
        <F>2135</F>
        <F>2135</F>
        <F>857</F>
      </Row>
      <Row index="2136">
        <F>2136</F>
        <F>2136</F>
        <F>783</F>
      </Row>
      <Row index="2137">
        <F>2137</F>
        <F>2137</F>
        <F>760</F>
      </Row>
      <Row index="2138">
        <F>2138</F>
        <F>2138</F>
        <F>830</F>
      </Row>
      <Row index="2139">
        <F>2139</F>
        <F>2139</F>
        <F>816</F>
      </Row>
      <Row index="2140">
        <F>2140</F>
        <F>2140</F>
        <F>788</F>
      </Row>
      <Row index="2141">
        <F>2141</F>
        <F>2141</F>
        <F>791</F>
      </Row>
      <Row index="2142">
        <F>2142</F>
        <F>2142</F>
        <F>768</F>
      </Row>
      <Row index="2143">
        <F>2143</F>
        <F>2143</F>
        <F>739</F>
      </Row>
      <Row index="2144">
        <F>2144</F>
        <F>2144</F>
        <F>745</F>
      </Row>
      <Row index="2145">
        <F>2145</F>
        <F>2145</F>
        <F>800</F>
      </Row>
      <Row index="2146">
        <F>2146</F>
        <F>2146</F>
        <F>754</F>
      </Row>
      <Row index="2147">
        <F>2147</F>
        <F>2147</F>
        <F>699</F>
      </Row>
      <Row index="2148">
        <F>2148</F>
        <F>2148</F>
        <F>660</F>
      </Row>
      <Row index="2149">
        <F>2149</F>
        <F>2149</F>
        <F>630</F>
      </Row>
      <Row index="2150">
        <F>2150</F>
        <F>2150</F>
        <F>592</F>
      </Row>
      <Row index="2151">
        <F>2151</F>
        <F>2151</F>
        <F>636</F>
      </Row>
      <Row index="2152">
        <F>2152</F>
        <F>2152</F>
        <F>585</F>
      </Row>
      <Row index="2153">
        <F>2153</F>
        <F>2153</F>
        <F>590</F>
      </Row>
      <Row index="2154">
        <F>2154</F>
        <F>2154</F>
        <F>617</F>
      </Row>
      <Row index="2155">
        <F>2155</F>
        <F>2155</F>
        <F>603</F>
      </Row>
      <Row index="2156">
        <F>2156</F>
        <F>2156</F>
        <F>672</F>
      </Row>
      <Row index="2157">
        <F>2157</F>
        <F>2157</F>
        <F>483</F>
      </Row>
      <Row index="2158">
        <F>2158</F>
        <F>2158</F>
        <F>527</F>
      </Row>
      <Row index="2159">
        <F>2159</F>
        <F>2159</F>
        <F>543</F>
      </Row>
      <Row index="2160">
        <F>2160</F>
        <F>2160</F>
        <F>534</F>
      </Row>
      <Row index="2161">
        <F>2161</F>
        <F>2161</F>
        <F>522</F>
      </Row>
      <Row index="2162">
        <F>2162</F>
        <F>2162</F>
        <F>494</F>
      </Row>
      <Row index="2163">
        <F>2163</F>
        <F>2163</F>
        <F>477</F>
      </Row>
      <Row index="2164">
        <F>2164</F>
        <F>2164</F>
        <F>451</F>
      </Row>
      <Row index="2165">
        <F>2165</F>
        <F>2165</F>
        <F>418</F>
      </Row>
      <Row index="2166">
        <F>2166</F>
        <F>2166</F>
        <F>430</F>
      </Row>
      <Row index="2167">
        <F>2167</F>
        <F>2167</F>
        <F>452</F>
      </Row>
      <Row index="2168">
        <F>2168</F>
        <F>2168</F>
        <F>426</F>
      </Row>
      <Row index="2169">
        <F>2169</F>
        <F>2169</F>
        <F>431</F>
      </Row>
      <Row index="2170">
        <F>2170</F>
        <F>2170</F>
        <F>367</F>
      </Row>
      <Row index="2171">
        <F>2171</F>
        <F>2171</F>
        <F>425</F>
      </Row>
      <Row index="2172">
        <F>2172</F>
        <F>2172</F>
        <F>460</F>
      </Row>
      <Row index="2173">
        <F>2173</F>
        <F>2173</F>
        <F>422</F>
      </Row>
      <Row index="2174">
        <F>2174</F>
        <F>2174</F>
        <F>422</F>
      </Row>
      <Row index="2175">
        <F>2175</F>
        <F>2175</F>
        <F>431</F>
      </Row>
      <Row index="2176">
        <F>2176</F>
        <F>2176</F>
        <F>458</F>
      </Row>
      <Row index="2177">
        <F>2177</F>
        <F>2177</F>
        <F>440</F>
      </Row>
      <Row index="2178">
        <F>2178</F>
        <F>2178</F>
        <F>408</F>
      </Row>
      <Row index="2179">
        <F>2179</F>
        <F>2179</F>
        <F>417</F>
      </Row>
      <Row index="2180">
        <F>2180</F>
        <F>2180</F>
        <F>386</F>
      </Row>
      <Row index="2181">
        <F>2181</F>
        <F>2181</F>
        <F>433</F>
      </Row>
      <Row index="2182">
        <F>2182</F>
        <F>2182</F>
        <F>447</F>
      </Row>
      <Row index="2183">
        <F>2183</F>
        <F>2183</F>
        <F>435</F>
      </Row>
      <Row index="2184">
        <F>2184</F>
        <F>2184</F>
        <F>396</F>
      </Row>
      <Row index="2185">
        <F>2185</F>
        <F>2185</F>
        <F>394</F>
      </Row>
      <Row index="2186">
        <F>2186</F>
        <F>2186</F>
        <F>397</F>
      </Row>
      <Row index="2187">
        <F>2187</F>
        <F>2187</F>
        <F>396</F>
      </Row>
      <Row index="2188">
        <F>2188</F>
        <F>2188</F>
        <F>374</F>
      </Row>
      <Row index="2189">
        <F>2189</F>
        <F>2189</F>
        <F>433</F>
      </Row>
      <Row index="2190">
        <F>2190</F>
        <F>2190</F>
        <F>428</F>
      </Row>
      <Row index="2191">
        <F>2191</F>
        <F>2191</F>
        <F>383</F>
      </Row>
      <Row index="2192">
        <F>2192</F>
        <F>2192</F>
        <F>368</F>
      </Row>
      <Row index="2193">
        <F>2193</F>
        <F>2193</F>
        <F>368</F>
      </Row>
      <Row index="2194">
        <F>2194</F>
        <F>2194</F>
        <F>399</F>
      </Row>
      <Row index="2195">
        <F>2195</F>
        <F>2195</F>
        <F>376</F>
      </Row>
      <Row index="2196">
        <F>2196</F>
        <F>2196</F>
        <F>379</F>
      </Row>
      <Row index="2197">
        <F>2197</F>
        <F>2197</F>
        <F>365</F>
      </Row>
      <Row index="2198">
        <F>2198</F>
        <F>2198</F>
        <F>343</F>
      </Row>
      <Row index="2199">
        <F>2199</F>
        <F>2199</F>
        <F>333</F>
      </Row>
      <Row index="2200">
        <F>2200</F>
        <F>2200</F>
        <F>369</F>
      </Row>
      <Row index="2201">
        <F>2201</F>
        <F>2201</F>
        <F>315</F>
      </Row>
      <Row index="2202">
        <F>2202</F>
        <F>2202</F>
        <F>328</F>
      </Row>
      <Row index="2203">
        <F>2203</F>
        <F>2203</F>
        <F>373</F>
      </Row>
      <Row index="2204">
        <F>2204</F>
        <F>2204</F>
        <F>360</F>
      </Row>
      <Row index="2205">
        <F>2205</F>
        <F>2205</F>
        <F>305</F>
      </Row>
      <Row index="2206">
        <F>2206</F>
        <F>2206</F>
        <F>384</F>
      </Row>
      <Row index="2207">
        <F>2207</F>
        <F>2207</F>
        <F>326</F>
      </Row>
      <Row index="2208">
        <F>2208</F>
        <F>2208</F>
        <F>343</F>
      </Row>
      <Row index="2209">
        <F>2209</F>
        <F>2209</F>
        <F>381</F>
      </Row>
      <Row index="2210">
        <F>2210</F>
        <F>2210</F>
        <F>357</F>
      </Row>
      <Row index="2211">
        <F>2211</F>
        <F>2211</F>
        <F>349</F>
      </Row>
      <Row index="2212">
        <F>2212</F>
        <F>2212</F>
        <F>383</F>
      </Row>
      <Row index="2213">
        <F>2213</F>
        <F>2213</F>
        <F>305</F>
      </Row>
      <Row index="2214">
        <F>2214</F>
        <F>2214</F>
        <F>369</F>
      </Row>
      <Row index="2215">
        <F>2215</F>
        <F>2215</F>
        <F>299</F>
      </Row>
      <Row index="2216">
        <F>2216</F>
        <F>2216</F>
        <F>302</F>
      </Row>
      <Row index="2217">
        <F>2217</F>
        <F>2217</F>
        <F>321</F>
      </Row>
      <Row index="2218">
        <F>2218</F>
        <F>2218</F>
        <F>302</F>
      </Row>
      <Row index="2219">
        <F>2219</F>
        <F>2219</F>
        <F>308</F>
      </Row>
      <Row index="2220">
        <F>2220</F>
        <F>2220</F>
        <F>340</F>
      </Row>
      <Row index="2221">
        <F>2221</F>
        <F>2221</F>
        <F>303</F>
      </Row>
      <Row index="2222">
        <F>2222</F>
        <F>2222</F>
        <F>341</F>
      </Row>
      <Row index="2223">
        <F>2223</F>
        <F>2223</F>
        <F>285</F>
      </Row>
      <Row index="2224">
        <F>2224</F>
        <F>2224</F>
        <F>323</F>
      </Row>
      <Row index="2225">
        <F>2225</F>
        <F>2225</F>
        <F>325</F>
      </Row>
      <Row index="2226">
        <F>2226</F>
        <F>2226</F>
        <F>323</F>
      </Row>
      <Row index="2227">
        <F>2227</F>
        <F>2227</F>
        <F>336</F>
      </Row>
      <Row index="2228">
        <F>2228</F>
        <F>2228</F>
        <F>269</F>
      </Row>
      <Row index="2229">
        <F>2229</F>
        <F>2229</F>
        <F>327</F>
      </Row>
      <Row index="2230">
        <F>2230</F>
        <F>2230</F>
        <F>274</F>
      </Row>
      <Row index="2231">
        <F>2231</F>
        <F>2231</F>
        <F>290</F>
      </Row>
      <Row index="2232">
        <F>2232</F>
        <F>2232</F>
        <F>270</F>
      </Row>
      <Row index="2233">
        <F>2233</F>
        <F>2233</F>
        <F>271</F>
      </Row>
      <Row index="2234">
        <F>2234</F>
        <F>2234</F>
        <F>310</F>
      </Row>
      <Row index="2235">
        <F>2235</F>
        <F>2235</F>
        <F>326</F>
      </Row>
      <Row index="2236">
        <F>2236</F>
        <F>2236</F>
        <F>287</F>
      </Row>
      <Row index="2237">
        <F>2237</F>
        <F>2237</F>
        <F>325</F>
      </Row>
      <Row index="2238">
        <F>2238</F>
        <F>2238</F>
        <F>250</F>
      </Row>
      <Row index="2239">
        <F>2239</F>
        <F>2239</F>
        <F>248</F>
      </Row>
      <Row index="2240">
        <F>2240</F>
        <F>2240</F>
        <F>322</F>
      </Row>
      <Row index="2241">
        <F>2241</F>
        <F>2241</F>
        <F>294</F>
      </Row>
      <Row index="2242">
        <F>2242</F>
        <F>2242</F>
        <F>323</F>
      </Row>
      <Row index="2243">
        <F>2243</F>
        <F>2243</F>
        <F>276</F>
      </Row>
      <Row index="2244">
        <F>2244</F>
        <F>2244</F>
        <F>278</F>
      </Row>
      <Row index="2245">
        <F>2245</F>
        <F>2245</F>
        <F>295</F>
      </Row>
      <Row index="2246">
        <F>2246</F>
        <F>2246</F>
        <F>303</F>
      </Row>
      <Row index="2247">
        <F>2247</F>
        <F>2247</F>
        <F>301</F>
      </Row>
      <Row index="2248">
        <F>2248</F>
        <F>2248</F>
        <F>281</F>
      </Row>
      <Row index="2249">
        <F>2249</F>
        <F>2249</F>
        <F>268</F>
      </Row>
      <Row index="2250">
        <F>2250</F>
        <F>2250</F>
        <F>252</F>
      </Row>
      <Row index="2251">
        <F>2251</F>
        <F>2251</F>
        <F>281</F>
      </Row>
      <Row index="2252">
        <F>2252</F>
        <F>2252</F>
        <F>287</F>
      </Row>
      <Row index="2253">
        <F>2253</F>
        <F>2253</F>
        <F>278</F>
      </Row>
      <Row index="2254">
        <F>2254</F>
        <F>2254</F>
        <F>299</F>
      </Row>
      <Row index="2255">
        <F>2255</F>
        <F>2255</F>
        <F>261</F>
      </Row>
      <Row index="2256">
        <F>2256</F>
        <F>2256</F>
        <F>300</F>
      </Row>
      <Row index="2257">
        <F>2257</F>
        <F>2257</F>
        <F>271</F>
      </Row>
      <Row index="2258">
        <F>2258</F>
        <F>2258</F>
        <F>278</F>
      </Row>
      <Row index="2259">
        <F>2259</F>
        <F>2259</F>
        <F>319</F>
      </Row>
      <Row index="2260">
        <F>2260</F>
        <F>2260</F>
        <F>319</F>
      </Row>
      <Row index="2261">
        <F>2261</F>
        <F>2261</F>
        <F>270</F>
      </Row>
      <Row index="2262">
        <F>2262</F>
        <F>2262</F>
        <F>239</F>
      </Row>
      <Row index="2263">
        <F>2263</F>
        <F>2263</F>
        <F>304</F>
      </Row>
      <Row index="2264">
        <F>2264</F>
        <F>2264</F>
        <F>257</F>
      </Row>
      <Row index="2265">
        <F>2265</F>
        <F>2265</F>
        <F>273</F>
      </Row>
      <Row index="2266">
        <F>2266</F>
        <F>2266</F>
        <F>255</F>
      </Row>
      <Row index="2267">
        <F>2267</F>
        <F>2267</F>
        <F>256</F>
      </Row>
      <Row index="2268">
        <F>2268</F>
        <F>2268</F>
        <F>267</F>
      </Row>
      <Row index="2269">
        <F>2269</F>
        <F>2269</F>
        <F>249</F>
      </Row>
      <Row index="2270">
        <F>2270</F>
        <F>2270</F>
        <F>293</F>
      </Row>
      <Row index="2271">
        <F>2271</F>
        <F>2271</F>
        <F>241</F>
      </Row>
      <Row index="2272">
        <F>2272</F>
        <F>2272</F>
        <F>259</F>
      </Row>
      <Row index="2273">
        <F>2273</F>
        <F>2273</F>
        <F>262</F>
      </Row>
      <Row index="2274">
        <F>2274</F>
        <F>2274</F>
        <F>265</F>
      </Row>
      <Row index="2275">
        <F>2275</F>
        <F>2275</F>
        <F>246</F>
      </Row>
      <Row index="2276">
        <F>2276</F>
        <F>2276</F>
        <F>243</F>
      </Row>
      <Row index="2277">
        <F>2277</F>
        <F>2277</F>
        <F>274</F>
      </Row>
      <Row index="2278">
        <F>2278</F>
        <F>2278</F>
        <F>249</F>
      </Row>
      <Row index="2279">
        <F>2279</F>
        <F>2279</F>
        <F>254</F>
      </Row>
      <Row index="2280">
        <F>2280</F>
        <F>2280</F>
        <F>262</F>
      </Row>
      <Row index="2281">
        <F>2281</F>
        <F>2281</F>
        <F>261</F>
      </Row>
      <Row index="2282">
        <F>2282</F>
        <F>2282</F>
        <F>247</F>
      </Row>
      <Row index="2283">
        <F>2283</F>
        <F>2283</F>
        <F>257</F>
      </Row>
      <Row index="2284">
        <F>2284</F>
        <F>2284</F>
        <F>243</F>
      </Row>
      <Row index="2285">
        <F>2285</F>
        <F>2285</F>
        <F>243</F>
      </Row>
      <Row index="2286">
        <F>2286</F>
        <F>2286</F>
        <F>257</F>
      </Row>
      <Row index="2287">
        <F>2287</F>
        <F>2287</F>
        <F>276</F>
      </Row>
      <Row index="2288">
        <F>2288</F>
        <F>2288</F>
        <F>232</F>
      </Row>
      <Row index="2289">
        <F>2289</F>
        <F>2289</F>
        <F>247</F>
      </Row>
      <Row index="2290">
        <F>2290</F>
        <F>2290</F>
        <F>238</F>
      </Row>
      <Row index="2291">
        <F>2291</F>
        <F>2291</F>
        <F>242</F>
      </Row>
      <Row index="2292">
        <F>2292</F>
        <F>2292</F>
        <F>252</F>
      </Row>
      <Row index="2293">
        <F>2293</F>
        <F>2293</F>
        <F>250</F>
      </Row>
      <Row index="2294">
        <F>2294</F>
        <F>2294</F>
        <F>235</F>
      </Row>
      <Row index="2295">
        <F>2295</F>
        <F>2295</F>
        <F>213</F>
      </Row>
      <Row index="2296">
        <F>2296</F>
        <F>2296</F>
        <F>228</F>
      </Row>
      <Row index="2297">
        <F>2297</F>
        <F>2297</F>
        <F>219</F>
      </Row>
      <Row index="2298">
        <F>2298</F>
        <F>2298</F>
        <F>249</F>
      </Row>
      <Row index="2299">
        <F>2299</F>
        <F>2299</F>
        <F>248</F>
      </Row>
      <Row index="2300">
        <F>2300</F>
        <F>2300</F>
        <F>217</F>
      </Row>
      <Row index="2301">
        <F>2301</F>
        <F>2301</F>
        <F>238</F>
      </Row>
      <Row index="2302">
        <F>2302</F>
        <F>2302</F>
        <F>219</F>
      </Row>
      <Row index="2303">
        <F>2303</F>
        <F>2303</F>
        <F>227</F>
      </Row>
      <Row index="2304">
        <F>2304</F>
        <F>2304</F>
        <F>257</F>
      </Row>
      <Row index="2305">
        <F>2305</F>
        <F>2305</F>
        <F>239</F>
      </Row>
      <Row index="2306">
        <F>2306</F>
        <F>2306</F>
        <F>188</F>
      </Row>
      <Row index="2307">
        <F>2307</F>
        <F>2307</F>
        <F>210</F>
      </Row>
      <Row index="2308">
        <F>2308</F>
        <F>2308</F>
        <F>213</F>
      </Row>
      <Row index="2309">
        <F>2309</F>
        <F>2309</F>
        <F>219</F>
      </Row>
      <Row index="2310">
        <F>2310</F>
        <F>2310</F>
        <F>254</F>
      </Row>
      <Row index="2311">
        <F>2311</F>
        <F>2311</F>
        <F>257</F>
      </Row>
      <Row index="2312">
        <F>2312</F>
        <F>2312</F>
        <F>233</F>
      </Row>
      <Row index="2313">
        <F>2313</F>
        <F>2313</F>
        <F>211</F>
      </Row>
      <Row index="2314">
        <F>2314</F>
        <F>2314</F>
        <F>291</F>
      </Row>
      <Row index="2315">
        <F>2315</F>
        <F>2315</F>
        <F>233</F>
      </Row>
      <Row index="2316">
        <F>2316</F>
        <F>2316</F>
        <F>192</F>
      </Row>
      <Row index="2317">
        <F>2317</F>
        <F>2317</F>
        <F>180</F>
      </Row>
      <Row index="2318">
        <F>2318</F>
        <F>2318</F>
        <F>212</F>
      </Row>
      <Row index="2319">
        <F>2319</F>
        <F>2319</F>
        <F>226</F>
      </Row>
      <Row index="2320">
        <F>2320</F>
        <F>2320</F>
        <F>220</F>
      </Row>
      <Row index="2321">
        <F>2321</F>
        <F>2321</F>
        <F>180</F>
      </Row>
      <Row index="2322">
        <F>2322</F>
        <F>2322</F>
        <F>214</F>
      </Row>
      <Row index="2323">
        <F>2323</F>
        <F>2323</F>
        <F>248</F>
      </Row>
      <Row index="2324">
        <F>2324</F>
        <F>2324</F>
        <F>222</F>
      </Row>
      <Row index="2325">
        <F>2325</F>
        <F>2325</F>
        <F>213</F>
      </Row>
      <Row index="2326">
        <F>2326</F>
        <F>2326</F>
        <F>240</F>
      </Row>
      <Row index="2327">
        <F>2327</F>
        <F>2327</F>
        <F>251</F>
      </Row>
      <Row index="2328">
        <F>2328</F>
        <F>2328</F>
        <F>225</F>
      </Row>
      <Row index="2329">
        <F>2329</F>
        <F>2329</F>
        <F>198</F>
      </Row>
      <Row index="2330">
        <F>2330</F>
        <F>2330</F>
        <F>246</F>
      </Row>
      <Row index="2331">
        <F>2331</F>
        <F>2331</F>
        <F>222</F>
      </Row>
      <Row index="2332">
        <F>2332</F>
        <F>2332</F>
        <F>234</F>
      </Row>
      <Row index="2333">
        <F>2333</F>
        <F>2333</F>
        <F>239</F>
      </Row>
      <Row index="2334">
        <F>2334</F>
        <F>2334</F>
        <F>221</F>
      </Row>
      <Row index="2335">
        <F>2335</F>
        <F>2335</F>
        <F>182</F>
      </Row>
      <Row index="2336">
        <F>2336</F>
        <F>2336</F>
        <F>192</F>
      </Row>
      <Row index="2337">
        <F>2337</F>
        <F>2337</F>
        <F>234</F>
      </Row>
      <Row index="2338">
        <F>2338</F>
        <F>2338</F>
        <F>209</F>
      </Row>
      <Row index="2339">
        <F>2339</F>
        <F>2339</F>
        <F>204</F>
      </Row>
      <Row index="2340">
        <F>2340</F>
        <F>2340</F>
        <F>230</F>
      </Row>
      <Row index="2341">
        <F>2341</F>
        <F>2341</F>
        <F>202</F>
      </Row>
      <Row index="2342">
        <F>2342</F>
        <F>2342</F>
        <F>229</F>
      </Row>
      <Row index="2343">
        <F>2343</F>
        <F>2343</F>
        <F>196</F>
      </Row>
      <Row index="2344">
        <F>2344</F>
        <F>2344</F>
        <F>231</F>
      </Row>
      <Row index="2345">
        <F>2345</F>
        <F>2345</F>
        <F>207</F>
      </Row>
      <Row index="2346">
        <F>2346</F>
        <F>2346</F>
        <F>229</F>
      </Row>
      <Row index="2347">
        <F>2347</F>
        <F>2347</F>
        <F>206</F>
      </Row>
      <Row index="2348">
        <F>2348</F>
        <F>2348</F>
        <F>233</F>
      </Row>
      <Row index="2349">
        <F>2349</F>
        <F>2349</F>
        <F>204</F>
      </Row>
      <Row index="2350">
        <F>2350</F>
        <F>2350</F>
        <F>211</F>
      </Row>
      <Row index="2351">
        <F>2351</F>
        <F>2351</F>
        <F>219</F>
      </Row>
      <Row index="2352">
        <F>2352</F>
        <F>2352</F>
        <F>214</F>
      </Row>
      <Row index="2353">
        <F>2353</F>
        <F>2353</F>
        <F>166</F>
      </Row>
      <Row index="2354">
        <F>2354</F>
        <F>2354</F>
        <F>220</F>
      </Row>
      <Row index="2355">
        <F>2355</F>
        <F>2355</F>
        <F>188</F>
      </Row>
      <Row index="2356">
        <F>2356</F>
        <F>2356</F>
        <F>222</F>
      </Row>
      <Row index="2357">
        <F>2357</F>
        <F>2357</F>
        <F>211</F>
      </Row>
      <Row index="2358">
        <F>2358</F>
        <F>2358</F>
        <F>213</F>
      </Row>
      <Row index="2359">
        <F>2359</F>
        <F>2359</F>
        <F>206</F>
      </Row>
      <Row index="2360">
        <F>2360</F>
        <F>2360</F>
        <F>222</F>
      </Row>
      <Row index="2361">
        <F>2361</F>
        <F>2361</F>
        <F>225</F>
      </Row>
      <Row index="2362">
        <F>2362</F>
        <F>2362</F>
        <F>218</F>
      </Row>
      <Row index="2363">
        <F>2363</F>
        <F>2363</F>
        <F>215</F>
      </Row>
      <Row index="2364">
        <F>2364</F>
        <F>2364</F>
        <F>212</F>
      </Row>
      <Row index="2365">
        <F>2365</F>
        <F>2365</F>
        <F>196</F>
      </Row>
      <Row index="2366">
        <F>2366</F>
        <F>2366</F>
        <F>181</F>
      </Row>
      <Row index="2367">
        <F>2367</F>
        <F>2367</F>
        <F>227</F>
      </Row>
      <Row index="2368">
        <F>2368</F>
        <F>2368</F>
        <F>204</F>
      </Row>
      <Row index="2369">
        <F>2369</F>
        <F>2369</F>
        <F>189</F>
      </Row>
      <Row index="2370">
        <F>2370</F>
        <F>2370</F>
        <F>198</F>
      </Row>
      <Row index="2371">
        <F>2371</F>
        <F>2371</F>
        <F>187</F>
      </Row>
      <Row index="2372">
        <F>2372</F>
        <F>2372</F>
        <F>217</F>
      </Row>
      <Row index="2373">
        <F>2373</F>
        <F>2373</F>
        <F>187</F>
      </Row>
      <Row index="2374">
        <F>2374</F>
        <F>2374</F>
        <F>215</F>
      </Row>
      <Row index="2375">
        <F>2375</F>
        <F>2375</F>
        <F>187</F>
      </Row>
      <Row index="2376">
        <F>2376</F>
        <F>2376</F>
        <F>197</F>
      </Row>
      <Row index="2377">
        <F>2377</F>
        <F>2377</F>
        <F>195</F>
      </Row>
      <Row index="2378">
        <F>2378</F>
        <F>2378</F>
        <F>206</F>
      </Row>
      <Row index="2379">
        <F>2379</F>
        <F>2379</F>
        <F>191</F>
      </Row>
      <Row index="2380">
        <F>2380</F>
        <F>2380</F>
        <F>195</F>
      </Row>
      <Row index="2381">
        <F>2381</F>
        <F>2381</F>
        <F>233</F>
      </Row>
      <Row index="2382">
        <F>2382</F>
        <F>2382</F>
        <F>160</F>
      </Row>
      <Row index="2383">
        <F>2383</F>
        <F>2383</F>
        <F>198</F>
      </Row>
      <Row index="2384">
        <F>2384</F>
        <F>2384</F>
        <F>165</F>
      </Row>
      <Row index="2385">
        <F>2385</F>
        <F>2385</F>
        <F>174</F>
      </Row>
      <Row index="2386">
        <F>2386</F>
        <F>2386</F>
        <F>213</F>
      </Row>
      <Row index="2387">
        <F>2387</F>
        <F>2387</F>
        <F>234</F>
      </Row>
      <Row index="2388">
        <F>2388</F>
        <F>2388</F>
        <F>161</F>
      </Row>
      <Row index="2389">
        <F>2389</F>
        <F>2389</F>
        <F>175</F>
      </Row>
      <Row index="2390">
        <F>2390</F>
        <F>2390</F>
        <F>185</F>
      </Row>
      <Row index="2391">
        <F>2391</F>
        <F>2391</F>
        <F>196</F>
      </Row>
      <Row index="2392">
        <F>2392</F>
        <F>2392</F>
        <F>173</F>
      </Row>
      <Row index="2393">
        <F>2393</F>
        <F>2393</F>
        <F>202</F>
      </Row>
      <Row index="2394">
        <F>2394</F>
        <F>2394</F>
        <F>215</F>
      </Row>
      <Row index="2395">
        <F>2395</F>
        <F>2395</F>
        <F>187</F>
      </Row>
      <Row index="2396">
        <F>2396</F>
        <F>2396</F>
        <F>180</F>
      </Row>
      <Row index="2397">
        <F>2397</F>
        <F>2397</F>
        <F>184</F>
      </Row>
      <Row index="2398">
        <F>2398</F>
        <F>2398</F>
        <F>156</F>
      </Row>
      <Row index="2399">
        <F>2399</F>
        <F>2399</F>
        <F>198</F>
      </Row>
      <Row index="2400">
        <F>2400</F>
        <F>2400</F>
        <F>174</F>
      </Row>
      <Row index="2401">
        <F>2401</F>
        <F>2401</F>
        <F>187</F>
      </Row>
      <Row index="2402">
        <F>2402</F>
        <F>2402</F>
        <F>160</F>
      </Row>
      <Row index="2403">
        <F>2403</F>
        <F>2403</F>
        <F>205</F>
      </Row>
      <Row index="2404">
        <F>2404</F>
        <F>2404</F>
        <F>155</F>
      </Row>
      <Row index="2405">
        <F>2405</F>
        <F>2405</F>
        <F>185</F>
      </Row>
      <Row index="2406">
        <F>2406</F>
        <F>2406</F>
        <F>203</F>
      </Row>
      <Row index="2407">
        <F>2407</F>
        <F>2407</F>
        <F>162</F>
      </Row>
      <Row index="2408">
        <F>2408</F>
        <F>2408</F>
        <F>177</F>
      </Row>
      <Row index="2409">
        <F>2409</F>
        <F>2409</F>
        <F>185</F>
      </Row>
      <Row index="2410">
        <F>2410</F>
        <F>2410</F>
        <F>190</F>
      </Row>
      <Row index="2411">
        <F>2411</F>
        <F>2411</F>
        <F>163</F>
      </Row>
      <Row index="2412">
        <F>2412</F>
        <F>2412</F>
        <F>196</F>
      </Row>
      <Row index="2413">
        <F>2413</F>
        <F>2413</F>
        <F>148</F>
      </Row>
      <Row index="2414">
        <F>2414</F>
        <F>2414</F>
        <F>197</F>
      </Row>
      <Row index="2415">
        <F>2415</F>
        <F>2415</F>
        <F>182</F>
      </Row>
      <Row index="2416">
        <F>2416</F>
        <F>2416</F>
        <F>156</F>
      </Row>
      <Row index="2417">
        <F>2417</F>
        <F>2417</F>
        <F>182</F>
      </Row>
      <Row index="2418">
        <F>2418</F>
        <F>2418</F>
        <F>171</F>
      </Row>
      <Row index="2419">
        <F>2419</F>
        <F>2419</F>
        <F>147</F>
      </Row>
      <Row index="2420">
        <F>2420</F>
        <F>2420</F>
        <F>159</F>
      </Row>
      <Row index="2421">
        <F>2421</F>
        <F>2421</F>
        <F>162</F>
      </Row>
      <Row index="2422">
        <F>2422</F>
        <F>2422</F>
        <F>160</F>
      </Row>
      <Row index="2423">
        <F>2423</F>
        <F>2423</F>
        <F>154</F>
      </Row>
      <Row index="2424">
        <F>2424</F>
        <F>2424</F>
        <F>177</F>
      </Row>
      <Row index="2425">
        <F>2425</F>
        <F>2425</F>
        <F>161</F>
      </Row>
      <Row index="2426">
        <F>2426</F>
        <F>2426</F>
        <F>177</F>
      </Row>
      <Row index="2427">
        <F>2427</F>
        <F>2427</F>
        <F>171</F>
      </Row>
      <Row index="2428">
        <F>2428</F>
        <F>2428</F>
        <F>162</F>
      </Row>
      <Row index="2429">
        <F>2429</F>
        <F>2429</F>
        <F>139</F>
      </Row>
      <Row index="2430">
        <F>2430</F>
        <F>2430</F>
        <F>200</F>
      </Row>
      <Row index="2431">
        <F>2431</F>
        <F>2431</F>
        <F>140</F>
      </Row>
      <Row index="2432">
        <F>2432</F>
        <F>2432</F>
        <F>160</F>
      </Row>
      <Row index="2433">
        <F>2433</F>
        <F>2433</F>
        <F>153</F>
      </Row>
      <Row index="2434">
        <F>2434</F>
        <F>2434</F>
        <F>194</F>
      </Row>
      <Row index="2435">
        <F>2435</F>
        <F>2435</F>
        <F>166</F>
      </Row>
      <Row index="2436">
        <F>2436</F>
        <F>2436</F>
        <F>156</F>
      </Row>
      <Row index="2437">
        <F>2437</F>
        <F>2437</F>
        <F>154</F>
      </Row>
      <Row index="2438">
        <F>2438</F>
        <F>2438</F>
        <F>191</F>
      </Row>
      <Row index="2439">
        <F>2439</F>
        <F>2439</F>
        <F>157</F>
      </Row>
      <Row index="2440">
        <F>2440</F>
        <F>2440</F>
        <F>141</F>
      </Row>
      <Row index="2441">
        <F>2441</F>
        <F>2441</F>
        <F>176</F>
      </Row>
      <Row index="2442">
        <F>2442</F>
        <F>2442</F>
        <F>170</F>
      </Row>
      <Row index="2443">
        <F>2443</F>
        <F>2443</F>
        <F>166</F>
      </Row>
      <Row index="2444">
        <F>2444</F>
        <F>2444</F>
        <F>150</F>
      </Row>
      <Row index="2445">
        <F>2445</F>
        <F>2445</F>
        <F>143</F>
      </Row>
      <Row index="2446">
        <F>2446</F>
        <F>2446</F>
        <F>138</F>
      </Row>
      <Row index="2447">
        <F>2447</F>
        <F>2447</F>
        <F>168</F>
      </Row>
      <Row index="2448">
        <F>2448</F>
        <F>2448</F>
        <F>151</F>
      </Row>
      <Row index="2449">
        <F>2449</F>
        <F>2449</F>
        <F>169</F>
      </Row>
      <Row index="2450">
        <F>2450</F>
        <F>2450</F>
        <F>152</F>
      </Row>
      <Row index="2451">
        <F>2451</F>
        <F>2451</F>
        <F>140</F>
      </Row>
      <Row index="2452">
        <F>2452</F>
        <F>2452</F>
        <F>133</F>
      </Row>
      <Row index="2453">
        <F>2453</F>
        <F>2453</F>
        <F>148</F>
      </Row>
      <Row index="2454">
        <F>2454</F>
        <F>2454</F>
        <F>165</F>
      </Row>
      <Row index="2455">
        <F>2455</F>
        <F>2455</F>
        <F>161</F>
      </Row>
      <Row index="2456">
        <F>2456</F>
        <F>2456</F>
        <F>146</F>
      </Row>
      <Row index="2457">
        <F>2457</F>
        <F>2457</F>
        <F>141</F>
      </Row>
      <Row index="2458">
        <F>2458</F>
        <F>2458</F>
        <F>150</F>
      </Row>
      <Row index="2459">
        <F>2459</F>
        <F>2459</F>
        <F>160</F>
      </Row>
      <Row index="2460">
        <F>2460</F>
        <F>2460</F>
        <F>131</F>
      </Row>
      <Row index="2461">
        <F>2461</F>
        <F>2461</F>
        <F>162</F>
      </Row>
      <Row index="2462">
        <F>2462</F>
        <F>2462</F>
        <F>131</F>
      </Row>
      <Row index="2463">
        <F>2463</F>
        <F>2463</F>
        <F>140</F>
      </Row>
      <Row index="2464">
        <F>2464</F>
        <F>2464</F>
        <F>141</F>
      </Row>
      <Row index="2465">
        <F>2465</F>
        <F>2465</F>
        <F>143</F>
      </Row>
      <Row index="2466">
        <F>2466</F>
        <F>2466</F>
        <F>137</F>
      </Row>
      <Row index="2467">
        <F>2467</F>
        <F>2467</F>
        <F>138</F>
      </Row>
      <Row index="2468">
        <F>2468</F>
        <F>2468</F>
        <F>170</F>
      </Row>
      <Row index="2469">
        <F>2469</F>
        <F>2469</F>
        <F>156</F>
      </Row>
      <Row index="2470">
        <F>2470</F>
        <F>2470</F>
        <F>145</F>
      </Row>
      <Row index="2471">
        <F>2471</F>
        <F>2471</F>
        <F>158</F>
      </Row>
      <Row index="2472">
        <F>2472</F>
        <F>2472</F>
        <F>132</F>
      </Row>
      <Row index="2473">
        <F>2473</F>
        <F>2473</F>
        <F>160</F>
      </Row>
      <Row index="2474">
        <F>2474</F>
        <F>2474</F>
        <F>155</F>
      </Row>
      <Row index="2475">
        <F>2475</F>
        <F>2475</F>
        <F>149</F>
      </Row>
      <Row index="2476">
        <F>2476</F>
        <F>2476</F>
        <F>111</F>
      </Row>
      <Row index="2477">
        <F>2477</F>
        <F>2477</F>
        <F>116</F>
      </Row>
      <Row index="2478">
        <F>2478</F>
        <F>2478</F>
        <F>170</F>
      </Row>
      <Row index="2479">
        <F>2479</F>
        <F>2479</F>
        <F>155</F>
      </Row>
      <Row index="2480">
        <F>2480</F>
        <F>2480</F>
        <F>111</F>
      </Row>
      <Row index="2481">
        <F>2481</F>
        <F>2481</F>
        <F>150</F>
      </Row>
      <Row index="2482">
        <F>2482</F>
        <F>2482</F>
        <F>125</F>
      </Row>
      <Row index="2483">
        <F>2483</F>
        <F>2483</F>
        <F>148</F>
      </Row>
      <Row index="2484">
        <F>2484</F>
        <F>2484</F>
        <F>121</F>
      </Row>
      <Row index="2485">
        <F>2485</F>
        <F>2485</F>
        <F>125</F>
      </Row>
      <Row index="2486">
        <F>2486</F>
        <F>2486</F>
        <F>148</F>
      </Row>
      <Row index="2487">
        <F>2487</F>
        <F>2487</F>
        <F>135</F>
      </Row>
      <Row index="2488">
        <F>2488</F>
        <F>2488</F>
        <F>117</F>
      </Row>
      <Row index="2489">
        <F>2489</F>
        <F>2489</F>
        <F>162</F>
      </Row>
      <Row index="2490">
        <F>2490</F>
        <F>2490</F>
        <F>119</F>
      </Row>
      <Row index="2491">
        <F>2491</F>
        <F>2491</F>
        <F>168</F>
      </Row>
      <Row index="2492">
        <F>2492</F>
        <F>2492</F>
        <F>132</F>
      </Row>
      <Row index="2493">
        <F>2493</F>
        <F>2493</F>
        <F>135</F>
      </Row>
      <Row index="2494">
        <F>2494</F>
        <F>2494</F>
        <F>126</F>
      </Row>
      <Row index="2495">
        <F>2495</F>
        <F>2495</F>
        <F>109</F>
      </Row>
      <Row index="2496">
        <F>2496</F>
        <F>2496</F>
        <F>124</F>
      </Row>
      <Row index="2497">
        <F>2497</F>
        <F>2497</F>
        <F>108</F>
      </Row>
      <Row index="2498">
        <F>2498</F>
        <F>2498</F>
        <F>116</F>
      </Row>
      <Row index="2499">
        <F>2499</F>
        <F>2499</F>
        <F>126</F>
      </Row>
      <Row index="2500">
        <F>2500</F>
        <F>2500</F>
        <F>126</F>
      </Row>
      <Row index="2501">
        <F>2501</F>
        <F>2501</F>
        <F>116</F>
      </Row>
      <Row index="2502">
        <F>2502</F>
        <F>2502</F>
        <F>134</F>
      </Row>
      <Row index="2503">
        <F>2503</F>
        <F>2503</F>
        <F>135</F>
      </Row>
      <Row index="2504">
        <F>2504</F>
        <F>2504</F>
        <F>131</F>
      </Row>
      <Row index="2505">
        <F>2505</F>
        <F>2505</F>
        <F>85</F>
      </Row>
      <Row index="2506">
        <F>2506</F>
        <F>2506</F>
        <F>124</F>
      </Row>
      <Row index="2507">
        <F>2507</F>
        <F>2507</F>
        <F>128</F>
      </Row>
      <Row index="2508">
        <F>2508</F>
        <F>2508</F>
        <F>133</F>
      </Row>
      <Row index="2509">
        <F>2509</F>
        <F>2509</F>
        <F>123</F>
      </Row>
      <Row index="2510">
        <F>2510</F>
        <F>2510</F>
        <F>109</F>
      </Row>
      <Row index="2511">
        <F>2511</F>
        <F>2511</F>
        <F>113</F>
      </Row>
      <Row index="2512">
        <F>2512</F>
        <F>2512</F>
        <F>121</F>
      </Row>
      <Row index="2513">
        <F>2513</F>
        <F>2513</F>
        <F>113</F>
      </Row>
      <Row index="2514">
        <F>2514</F>
        <F>2514</F>
        <F>113</F>
      </Row>
      <Row index="2515">
        <F>2515</F>
        <F>2515</F>
        <F>108</F>
      </Row>
      <Row index="2516">
        <F>2516</F>
        <F>2516</F>
        <F>127</F>
      </Row>
      <Row index="2517">
        <F>2517</F>
        <F>2517</F>
        <F>132</F>
      </Row>
      <Row index="2518">
        <F>2518</F>
        <F>2518</F>
        <F>104</F>
      </Row>
      <Row index="2519">
        <F>2519</F>
        <F>2519</F>
        <F>117</F>
      </Row>
      <Row index="2520">
        <F>2520</F>
        <F>2520</F>
        <F>122</F>
      </Row>
      <Row index="2521">
        <F>2521</F>
        <F>2521</F>
        <F>151</F>
      </Row>
      <Row index="2522">
        <F>2522</F>
        <F>2522</F>
        <F>114</F>
      </Row>
      <Row index="2523">
        <F>2523</F>
        <F>2523</F>
        <F>129</F>
      </Row>
      <Row index="2524">
        <F>2524</F>
        <F>2524</F>
        <F>115</F>
      </Row>
      <Row index="2525">
        <F>2525</F>
        <F>2525</F>
        <F>110</F>
      </Row>
      <Row index="2526">
        <F>2526</F>
        <F>2526</F>
        <F>116</F>
      </Row>
      <Row index="2527">
        <F>2527</F>
        <F>2527</F>
        <F>117</F>
      </Row>
      <Row index="2528">
        <F>2528</F>
        <F>2528</F>
        <F>119</F>
      </Row>
      <Row index="2529">
        <F>2529</F>
        <F>2529</F>
        <F>112</F>
      </Row>
      <Row index="2530">
        <F>2530</F>
        <F>2530</F>
        <F>139</F>
      </Row>
      <Row index="2531">
        <F>2531</F>
        <F>2531</F>
        <F>115</F>
      </Row>
      <Row index="2532">
        <F>2532</F>
        <F>2532</F>
        <F>107</F>
      </Row>
      <Row index="2533">
        <F>2533</F>
        <F>2533</F>
        <F>120</F>
      </Row>
      <Row index="2534">
        <F>2534</F>
        <F>2534</F>
        <F>129</F>
      </Row>
      <Row index="2535">
        <F>2535</F>
        <F>2535</F>
        <F>131</F>
      </Row>
      <Row index="2536">
        <F>2536</F>
        <F>2536</F>
        <F>122</F>
      </Row>
      <Row index="2537">
        <F>2537</F>
        <F>2537</F>
        <F>108</F>
      </Row>
      <Row index="2538">
        <F>2538</F>
        <F>2538</F>
        <F>121</F>
      </Row>
      <Row index="2539">
        <F>2539</F>
        <F>2539</F>
        <F>113</F>
      </Row>
      <Row index="2540">
        <F>2540</F>
        <F>2540</F>
        <F>120</F>
      </Row>
      <Row index="2541">
        <F>2541</F>
        <F>2541</F>
        <F>98</F>
      </Row>
      <Row index="2542">
        <F>2542</F>
        <F>2542</F>
        <F>120</F>
      </Row>
      <Row index="2543">
        <F>2543</F>
        <F>2543</F>
        <F>107</F>
      </Row>
      <Row index="2544">
        <F>2544</F>
        <F>2544</F>
        <F>110</F>
      </Row>
      <Row index="2545">
        <F>2545</F>
        <F>2545</F>
        <F>100</F>
      </Row>
      <Row index="2546">
        <F>2546</F>
        <F>2546</F>
        <F>125</F>
      </Row>
      <Row index="2547">
        <F>2547</F>
        <F>2547</F>
        <F>111</F>
      </Row>
      <Row index="2548">
        <F>2548</F>
        <F>2548</F>
        <F>95</F>
      </Row>
      <Row index="2549">
        <F>2549</F>
        <F>2549</F>
        <F>97</F>
      </Row>
      <Row index="2550">
        <F>2550</F>
        <F>2550</F>
        <F>121</F>
      </Row>
      <Row index="2551">
        <F>2551</F>
        <F>2551</F>
        <F>99</F>
      </Row>
      <Row index="2552">
        <F>2552</F>
        <F>2552</F>
        <F>119</F>
      </Row>
      <Row index="2553">
        <F>2553</F>
        <F>2553</F>
        <F>123</F>
      </Row>
      <Row index="2554">
        <F>2554</F>
        <F>2554</F>
        <F>110</F>
      </Row>
      <Row index="2555">
        <F>2555</F>
        <F>2555</F>
        <F>105</F>
      </Row>
      <Row index="2556">
        <F>2556</F>
        <F>2556</F>
        <F>78</F>
      </Row>
      <Row index="2557">
        <F>2557</F>
        <F>2557</F>
        <F>88</F>
      </Row>
      <Row index="2558">
        <F>2558</F>
        <F>2558</F>
        <F>116</F>
      </Row>
      <Row index="2559">
        <F>2559</F>
        <F>2559</F>
        <F>109</F>
      </Row>
      <Row index="2560">
        <F>2560</F>
        <F>2560</F>
        <F>108</F>
      </Row>
      <Row index="2561">
        <F>2561</F>
        <F>2561</F>
        <F>88</F>
      </Row>
      <Row index="2562">
        <F>2562</F>
        <F>2562</F>
        <F>85</F>
      </Row>
      <Row index="2563">
        <F>2563</F>
        <F>2563</F>
        <F>109</F>
      </Row>
      <Row index="2564">
        <F>2564</F>
        <F>2564</F>
        <F>104</F>
      </Row>
      <Row index="2565">
        <F>2565</F>
        <F>2565</F>
        <F>95</F>
      </Row>
      <Row index="2566">
        <F>2566</F>
        <F>2566</F>
        <F>99</F>
      </Row>
      <Row index="2567">
        <F>2567</F>
        <F>2567</F>
        <F>105</F>
      </Row>
      <Row index="2568">
        <F>2568</F>
        <F>2568</F>
        <F>100</F>
      </Row>
      <Row index="2569">
        <F>2569</F>
        <F>2569</F>
        <F>79</F>
      </Row>
      <Row index="2570">
        <F>2570</F>
        <F>2570</F>
        <F>82</F>
      </Row>
      <Row index="2571">
        <F>2571</F>
        <F>2571</F>
        <F>90</F>
      </Row>
      <Row index="2572">
        <F>2572</F>
        <F>2572</F>
        <F>104</F>
      </Row>
      <Row index="2573">
        <F>2573</F>
        <F>2573</F>
        <F>98</F>
      </Row>
      <Row index="2574">
        <F>2574</F>
        <F>2574</F>
        <F>106</F>
      </Row>
      <Row index="2575">
        <F>2575</F>
        <F>2575</F>
        <F>90</F>
      </Row>
      <Row index="2576">
        <F>2576</F>
        <F>2576</F>
        <F>83</F>
      </Row>
      <Row index="2577">
        <F>2577</F>
        <F>2577</F>
        <F>83</F>
      </Row>
      <Row index="2578">
        <F>2578</F>
        <F>2578</F>
        <F>74</F>
      </Row>
      <Row index="2579">
        <F>2579</F>
        <F>2579</F>
        <F>80</F>
      </Row>
      <Row index="2580">
        <F>2580</F>
        <F>2580</F>
        <F>89</F>
      </Row>
      <Row index="2581">
        <F>2581</F>
        <F>2581</F>
        <F>84</F>
      </Row>
      <Row index="2582">
        <F>2582</F>
        <F>2582</F>
        <F>85</F>
      </Row>
      <Row index="2583">
        <F>2583</F>
        <F>2583</F>
        <F>86</F>
      </Row>
      <Row index="2584">
        <F>2584</F>
        <F>2584</F>
        <F>72</F>
      </Row>
      <Row index="2585">
        <F>2585</F>
        <F>2585</F>
        <F>77</F>
      </Row>
      <Row index="2586">
        <F>2586</F>
        <F>2586</F>
        <F>78</F>
      </Row>
      <Row index="2587">
        <F>2587</F>
        <F>2587</F>
        <F>94</F>
      </Row>
      <Row index="2588">
        <F>2588</F>
        <F>2588</F>
        <F>92</F>
      </Row>
      <Row index="2589">
        <F>2589</F>
        <F>2589</F>
        <F>84</F>
      </Row>
      <Row index="2590">
        <F>2590</F>
        <F>2590</F>
        <F>94</F>
      </Row>
      <Row index="2591">
        <F>2591</F>
        <F>2591</F>
        <F>90</F>
      </Row>
      <Row index="2592">
        <F>2592</F>
        <F>2592</F>
        <F>91</F>
      </Row>
      <Row index="2593">
        <F>2593</F>
        <F>2593</F>
        <F>86</F>
      </Row>
      <Row index="2594">
        <F>2594</F>
        <F>2594</F>
        <F>91</F>
      </Row>
      <Row index="2595">
        <F>2595</F>
        <F>2595</F>
        <F>72</F>
      </Row>
      <Row index="2596">
        <F>2596</F>
        <F>2596</F>
        <F>73</F>
      </Row>
      <Row index="2597">
        <F>2597</F>
        <F>2597</F>
        <F>87</F>
      </Row>
      <Row index="2598">
        <F>2598</F>
        <F>2598</F>
        <F>72</F>
      </Row>
      <Row index="2599">
        <F>2599</F>
        <F>2599</F>
        <F>92</F>
      </Row>
      <Row index="2600">
        <F>2600</F>
        <F>2600</F>
        <F>70</F>
      </Row>
      <Row index="2601">
        <F>2601</F>
        <F>2601</F>
        <F>79</F>
      </Row>
      <Row index="2602">
        <F>2602</F>
        <F>2602</F>
        <F>76</F>
      </Row>
      <Row index="2603">
        <F>2603</F>
        <F>2603</F>
        <F>75</F>
      </Row>
      <Row index="2604">
        <F>2604</F>
        <F>2604</F>
        <F>68</F>
      </Row>
      <Row index="2605">
        <F>2605</F>
        <F>2605</F>
        <F>84</F>
      </Row>
      <Row index="2606">
        <F>2606</F>
        <F>2606</F>
        <F>77</F>
      </Row>
      <Row index="2607">
        <F>2607</F>
        <F>2607</F>
        <F>82</F>
      </Row>
      <Row index="2608">
        <F>2608</F>
        <F>2608</F>
        <F>86</F>
      </Row>
      <Row index="2609">
        <F>2609</F>
        <F>2609</F>
        <F>54</F>
      </Row>
      <Row index="2610">
        <F>2610</F>
        <F>2610</F>
        <F>104</F>
      </Row>
      <Row index="2611">
        <F>2611</F>
        <F>2611</F>
        <F>85</F>
      </Row>
      <Row index="2612">
        <F>2612</F>
        <F>2612</F>
        <F>62</F>
      </Row>
      <Row index="2613">
        <F>2613</F>
        <F>2613</F>
        <F>74</F>
      </Row>
      <Row index="2614">
        <F>2614</F>
        <F>2614</F>
        <F>65</F>
      </Row>
      <Row index="2615">
        <F>2615</F>
        <F>2615</F>
        <F>77</F>
      </Row>
      <Row index="2616">
        <F>2616</F>
        <F>2616</F>
        <F>64</F>
      </Row>
      <Row index="2617">
        <F>2617</F>
        <F>2617</F>
        <F>72</F>
      </Row>
      <Row index="2618">
        <F>2618</F>
        <F>2618</F>
        <F>60</F>
      </Row>
      <Row index="2619">
        <F>2619</F>
        <F>2619</F>
        <F>79</F>
      </Row>
      <Row index="2620">
        <F>2620</F>
        <F>2620</F>
        <F>81</F>
      </Row>
      <Row index="2621">
        <F>2621</F>
        <F>2621</F>
        <F>62</F>
      </Row>
      <Row index="2622">
        <F>2622</F>
        <F>2622</F>
        <F>80</F>
      </Row>
      <Row index="2623">
        <F>2623</F>
        <F>2623</F>
        <F>67</F>
      </Row>
      <Row index="2624">
        <F>2624</F>
        <F>2624</F>
        <F>53</F>
      </Row>
      <Row index="2625">
        <F>2625</F>
        <F>2625</F>
        <F>75</F>
      </Row>
      <Row index="2626">
        <F>2626</F>
        <F>2626</F>
        <F>67</F>
      </Row>
      <Row index="2627">
        <F>2627</F>
        <F>2627</F>
        <F>82</F>
      </Row>
      <Row index="2628">
        <F>2628</F>
        <F>2628</F>
        <F>54</F>
      </Row>
      <Row index="2629">
        <F>2629</F>
        <F>2629</F>
        <F>69</F>
      </Row>
      <Row index="2630">
        <F>2630</F>
        <F>2630</F>
        <F>79</F>
      </Row>
      <Row index="2631">
        <F>2631</F>
        <F>2631</F>
        <F>67</F>
      </Row>
      <Row index="2632">
        <F>2632</F>
        <F>2632</F>
        <F>65</F>
      </Row>
      <Row index="2633">
        <F>2633</F>
        <F>2633</F>
        <F>68</F>
      </Row>
      <Row index="2634">
        <F>2634</F>
        <F>2634</F>
        <F>69</F>
      </Row>
      <Row index="2635">
        <F>2635</F>
        <F>2635</F>
        <F>57</F>
      </Row>
      <Row index="2636">
        <F>2636</F>
        <F>2636</F>
        <F>73</F>
      </Row>
      <Row index="2637">
        <F>2637</F>
        <F>2637</F>
        <F>64</F>
      </Row>
      <Row index="2638">
        <F>2638</F>
        <F>2638</F>
        <F>62</F>
      </Row>
      <Row index="2639">
        <F>2639</F>
        <F>2639</F>
        <F>68</F>
      </Row>
      <Row index="2640">
        <F>2640</F>
        <F>2640</F>
        <F>81</F>
      </Row>
      <Row index="2641">
        <F>2641</F>
        <F>2641</F>
        <F>45</F>
      </Row>
      <Row index="2642">
        <F>2642</F>
        <F>2642</F>
        <F>74</F>
      </Row>
      <Row index="2643">
        <F>2643</F>
        <F>2643</F>
        <F>70</F>
      </Row>
      <Row index="2644">
        <F>2644</F>
        <F>2644</F>
        <F>58</F>
      </Row>
      <Row index="2645">
        <F>2645</F>
        <F>2645</F>
        <F>65</F>
      </Row>
      <Row index="2646">
        <F>2646</F>
        <F>2646</F>
        <F>54</F>
      </Row>
      <Row index="2647">
        <F>2647</F>
        <F>2647</F>
        <F>58</F>
      </Row>
      <Row index="2648">
        <F>2648</F>
        <F>2648</F>
        <F>52</F>
      </Row>
      <Row index="2649">
        <F>2649</F>
        <F>2649</F>
        <F>68</F>
      </Row>
      <Row index="2650">
        <F>2650</F>
        <F>2650</F>
        <F>65</F>
      </Row>
      <Row index="2651">
        <F>2651</F>
        <F>2651</F>
        <F>89</F>
      </Row>
      <Row index="2652">
        <F>2652</F>
        <F>2652</F>
        <F>55</F>
      </Row>
      <Row index="2653">
        <F>2653</F>
        <F>2653</F>
        <F>55</F>
      </Row>
      <Row index="2654">
        <F>2654</F>
        <F>2654</F>
        <F>55</F>
      </Row>
      <Row index="2655">
        <F>2655</F>
        <F>2655</F>
        <F>59</F>
      </Row>
      <Row index="2656">
        <F>2656</F>
        <F>2656</F>
        <F>59</F>
      </Row>
      <Row index="2657">
        <F>2657</F>
        <F>2657</F>
        <F>56</F>
      </Row>
      <Row index="2658">
        <F>2658</F>
        <F>2658</F>
        <F>61</F>
      </Row>
      <Row index="2659">
        <F>2659</F>
        <F>2659</F>
        <F>51</F>
      </Row>
      <Row index="2660">
        <F>2660</F>
        <F>2660</F>
        <F>48</F>
      </Row>
      <Row index="2661">
        <F>2661</F>
        <F>2661</F>
        <F>42</F>
      </Row>
      <Row index="2662">
        <F>2662</F>
        <F>2662</F>
        <F>40</F>
      </Row>
      <Row index="2663">
        <F>2663</F>
        <F>2663</F>
        <F>50</F>
      </Row>
      <Row index="2664">
        <F>2664</F>
        <F>2664</F>
        <F>49</F>
      </Row>
      <Row index="2665">
        <F>2665</F>
        <F>2665</F>
        <F>47</F>
      </Row>
      <Row index="2666">
        <F>2666</F>
        <F>2666</F>
        <F>54</F>
      </Row>
      <Row index="2667">
        <F>2667</F>
        <F>2667</F>
        <F>56</F>
      </Row>
      <Row index="2668">
        <F>2668</F>
        <F>2668</F>
        <F>46</F>
      </Row>
      <Row index="2669">
        <F>2669</F>
        <F>2669</F>
        <F>52</F>
      </Row>
      <Row index="2670">
        <F>2670</F>
        <F>2670</F>
        <F>54</F>
      </Row>
      <Row index="2671">
        <F>2671</F>
        <F>2671</F>
        <F>54</F>
      </Row>
      <Row index="2672">
        <F>2672</F>
        <F>2672</F>
        <F>51</F>
      </Row>
      <Row index="2673">
        <F>2673</F>
        <F>2673</F>
        <F>63</F>
      </Row>
      <Row index="2674">
        <F>2674</F>
        <F>2674</F>
        <F>59</F>
      </Row>
      <Row index="2675">
        <F>2675</F>
        <F>2675</F>
        <F>49</F>
      </Row>
      <Row index="2676">
        <F>2676</F>
        <F>2676</F>
        <F>71</F>
      </Row>
      <Row index="2677">
        <F>2677</F>
        <F>2677</F>
        <F>58</F>
      </Row>
      <Row index="2678">
        <F>2678</F>
        <F>2678</F>
        <F>52</F>
      </Row>
      <Row index="2679">
        <F>2679</F>
        <F>2679</F>
        <F>54</F>
      </Row>
      <Row index="2680">
        <F>2680</F>
        <F>2680</F>
        <F>43</F>
      </Row>
      <Row index="2681">
        <F>2681</F>
        <F>2681</F>
        <F>46</F>
      </Row>
      <Row index="2682">
        <F>2682</F>
        <F>2682</F>
        <F>64</F>
      </Row>
      <Row index="2683">
        <F>2683</F>
        <F>2683</F>
        <F>60</F>
      </Row>
      <Row index="2684">
        <F>2684</F>
        <F>2684</F>
        <F>58</F>
      </Row>
      <Row index="2685">
        <F>2685</F>
        <F>2685</F>
        <F>44</F>
      </Row>
      <Row index="2686">
        <F>2686</F>
        <F>2686</F>
        <F>47</F>
      </Row>
      <Row index="2687">
        <F>2687</F>
        <F>2687</F>
        <F>42</F>
      </Row>
      <Row index="2688">
        <F>2688</F>
        <F>2688</F>
        <F>28</F>
      </Row>
      <Row index="2689">
        <F>2689</F>
        <F>2689</F>
        <F>42</F>
      </Row>
      <Row index="2690">
        <F>2690</F>
        <F>2690</F>
        <F>25</F>
      </Row>
      <Row index="2691">
        <F>2691</F>
        <F>2691</F>
        <F>24</F>
      </Row>
      <Row index="2692">
        <F>2692</F>
        <F>2692</F>
        <F>45</F>
      </Row>
      <Row index="2693">
        <F>2693</F>
        <F>2693</F>
        <F>41</F>
      </Row>
      <Row index="2694">
        <F>2694</F>
        <F>2694</F>
        <F>38</F>
      </Row>
      <Row index="2695">
        <F>2695</F>
        <F>2695</F>
        <F>41</F>
      </Row>
      <Row index="2696">
        <F>2696</F>
        <F>2696</F>
        <F>42</F>
      </Row>
      <Row index="2697">
        <F>2697</F>
        <F>2697</F>
        <F>49</F>
      </Row>
      <Row index="2698">
        <F>2698</F>
        <F>2698</F>
        <F>40</F>
      </Row>
      <Row index="2699">
        <F>2699</F>
        <F>2699</F>
        <F>27</F>
      </Row>
      <Row index="2700">
        <F>2700</F>
        <F>2700</F>
        <F>28</F>
      </Row>
      <Row index="2701">
        <F>2701</F>
        <F>2701</F>
        <F>26</F>
      </Row>
      <Row index="2702">
        <F>2702</F>
        <F>2702</F>
        <F>25</F>
      </Row>
      <Row index="2703">
        <F>2703</F>
        <F>2703</F>
        <F>42</F>
      </Row>
      <Row index="2704">
        <F>2704</F>
        <F>2704</F>
        <F>26</F>
      </Row>
      <Row index="2705">
        <F>2705</F>
        <F>2705</F>
        <F>44</F>
      </Row>
      <Row index="2706">
        <F>2706</F>
        <F>2706</F>
        <F>42</F>
      </Row>
      <Row index="2707">
        <F>2707</F>
        <F>2707</F>
        <F>26</F>
      </Row>
      <Row index="2708">
        <F>2708</F>
        <F>2708</F>
        <F>32</F>
      </Row>
      <Row index="2709">
        <F>2709</F>
        <F>2709</F>
        <F>28</F>
      </Row>
      <Row index="2710">
        <F>2710</F>
        <F>2710</F>
        <F>26</F>
      </Row>
      <Row index="2711">
        <F>2711</F>
        <F>2711</F>
        <F>33</F>
      </Row>
      <Row index="2712">
        <F>2712</F>
        <F>2712</F>
        <F>25</F>
      </Row>
      <Row index="2713">
        <F>2713</F>
        <F>2713</F>
        <F>39</F>
      </Row>
      <Row index="2714">
        <F>2714</F>
        <F>2714</F>
        <F>27</F>
      </Row>
      <Row index="2715">
        <F>2715</F>
        <F>2715</F>
        <F>22</F>
      </Row>
      <Row index="2716">
        <F>2716</F>
        <F>2716</F>
        <F>27</F>
      </Row>
      <Row index="2717">
        <F>2717</F>
        <F>2717</F>
        <F>21</F>
      </Row>
      <Row index="2718">
        <F>2718</F>
        <F>2718</F>
        <F>25</F>
      </Row>
      <Row index="2719">
        <F>2719</F>
        <F>2719</F>
        <F>23</F>
      </Row>
      <Row index="2720">
        <F>2720</F>
        <F>2720</F>
        <F>31</F>
      </Row>
      <Row index="2721">
        <F>2721</F>
        <F>2721</F>
        <F>19</F>
      </Row>
      <Row index="2722">
        <F>2722</F>
        <F>2722</F>
        <F>16</F>
      </Row>
      <Row index="2723">
        <F>2723</F>
        <F>2723</F>
        <F>16</F>
      </Row>
      <Row index="2724">
        <F>2724</F>
        <F>2724</F>
        <F>31</F>
      </Row>
      <Row index="2725">
        <F>2725</F>
        <F>2725</F>
        <F>24</F>
      </Row>
      <Row index="2726">
        <F>2726</F>
        <F>2726</F>
        <F>23</F>
      </Row>
      <Row index="2727">
        <F>2727</F>
        <F>2727</F>
        <F>29</F>
      </Row>
      <Row index="2728">
        <F>2728</F>
        <F>2728</F>
        <F>30</F>
      </Row>
      <Row index="2729">
        <F>2729</F>
        <F>2729</F>
        <F>25</F>
      </Row>
      <Row index="2730">
        <F>2730</F>
        <F>2730</F>
        <F>18</F>
      </Row>
      <Row index="2731">
        <F>2731</F>
        <F>2731</F>
        <F>14</F>
      </Row>
      <Row index="2732">
        <F>2732</F>
        <F>2732</F>
        <F>18</F>
      </Row>
      <Row index="2733">
        <F>2733</F>
        <F>2733</F>
        <F>17</F>
      </Row>
      <Row index="2734">
        <F>2734</F>
        <F>2734</F>
        <F>18</F>
      </Row>
      <Row index="2735">
        <F>2735</F>
        <F>2735</F>
        <F>10</F>
      </Row>
      <Row index="2736">
        <F>2736</F>
        <F>2736</F>
        <F>15</F>
      </Row>
      <Row index="2737">
        <F>2737</F>
        <F>2737</F>
        <F>17</F>
      </Row>
      <Row index="2738">
        <F>2738</F>
        <F>2738</F>
        <F>17</F>
      </Row>
      <Row index="2739">
        <F>2739</F>
        <F>2739</F>
        <F>19</F>
      </Row>
      <Row index="2740">
        <F>2740</F>
        <F>2740</F>
        <F>19</F>
      </Row>
      <Row index="2741">
        <F>2741</F>
        <F>2741</F>
        <F>12</F>
      </Row>
      <Row index="2742">
        <F>2742</F>
        <F>2742</F>
        <F>17</F>
      </Row>
      <Row index="2743">
        <F>2743</F>
        <F>2743</F>
        <F>16</F>
      </Row>
      <Row index="2744">
        <F>2744</F>
        <F>2744</F>
        <F>12</F>
      </Row>
      <Row index="2745">
        <F>2745</F>
        <F>2745</F>
        <F>13</F>
      </Row>
      <Row index="2746">
        <F>2746</F>
        <F>2746</F>
        <F>16</F>
      </Row>
      <Row index="2747">
        <F>2747</F>
        <F>2747</F>
        <F>15</F>
      </Row>
      <Row index="2748">
        <F>2748</F>
        <F>2748</F>
        <F>6</F>
      </Row>
      <Row index="2749">
        <F>2749</F>
        <F>2749</F>
        <F>18</F>
      </Row>
      <Row index="2750">
        <F>2750</F>
        <F>2750</F>
        <F>15</F>
      </Row>
      <Row index="2751">
        <F>2751</F>
        <F>2751</F>
        <F>18</F>
      </Row>
      <Row index="2752">
        <F>2752</F>
        <F>2752</F>
        <F>11</F>
      </Row>
      <Row index="2753">
        <F>2753</F>
        <F>2753</F>
        <F>18</F>
      </Row>
      <Row index="2754">
        <F>2754</F>
        <F>2754</F>
        <F>10</F>
      </Row>
      <Row index="2755">
        <F>2755</F>
        <F>2755</F>
        <F>10</F>
      </Row>
      <Row index="2756">
        <F>2756</F>
        <F>2756</F>
        <F>12</F>
      </Row>
      <Row index="2757">
        <F>2757</F>
        <F>2757</F>
        <F>10</F>
      </Row>
      <Row index="2758">
        <F>2758</F>
        <F>2758</F>
        <F>9</F>
      </Row>
      <Row index="2759">
        <F>2759</F>
        <F>2759</F>
        <F>6</F>
      </Row>
      <Row index="2760">
        <F>2760</F>
        <F>2760</F>
        <F>7</F>
      </Row>
      <Row index="2761">
        <F>2761</F>
        <F>2761</F>
        <F>8</F>
      </Row>
      <Row index="2762">
        <F>2762</F>
        <F>2762</F>
        <F>12</F>
      </Row>
      <Row index="2763">
        <F>2763</F>
        <F>2763</F>
        <F>7</F>
      </Row>
      <Row index="2764">
        <F>2764</F>
        <F>2764</F>
        <F>4</F>
      </Row>
      <Row index="2765">
        <F>2765</F>
        <F>2765</F>
        <F>8</F>
      </Row>
      <Row index="2766">
        <F>2766</F>
        <F>2766</F>
        <F>3</F>
      </Row>
      <Row index="2767">
        <F>2767</F>
        <F>2767</F>
        <F>2</F>
      </Row>
      <Row index="2768">
        <F>2768</F>
        <F>2768</F>
        <F>7</F>
      </Row>
      <Row index="2769">
        <F>2769</F>
        <F>2769</F>
        <F>5</F>
      </Row>
      <Row index="2770">
        <F>2770</F>
        <F>2770</F>
        <F>12</F>
      </Row>
      <Row index="2771">
        <F>2771</F>
        <F>2771</F>
        <F>5</F>
      </Row>
      <Row index="2772">
        <F>2772</F>
        <F>2772</F>
        <F>8</F>
      </Row>
      <Row index="2773">
        <F>2773</F>
        <F>2773</F>
        <F>6</F>
      </Row>
      <Row index="2774">
        <F>2774</F>
        <F>2774</F>
        <F>2</F>
      </Row>
      <Row index="2775">
        <F>2775</F>
        <F>2775</F>
        <F>9</F>
      </Row>
      <Row index="2776">
        <F>2776</F>
        <F>2776</F>
        <F>5</F>
      </Row>
      <Row index="2777">
        <F>2777</F>
        <F>2777</F>
        <F>5</F>
      </Row>
      <Row index="2778">
        <F>2778</F>
        <F>2778</F>
        <F>11</F>
      </Row>
      <Row index="2779">
        <F>2779</F>
        <F>2779</F>
        <F>5</F>
      </Row>
      <Row index="2780">
        <F>2780</F>
        <F>2780</F>
        <F>3</F>
      </Row>
      <Row index="2781">
        <F>2781</F>
        <F>2781</F>
        <F>5</F>
      </Row>
      <Row index="2782">
        <F>2782</F>
        <F>2782</F>
        <F>5</F>
      </Row>
      <Row index="2783">
        <F>2783</F>
        <F>2783</F>
        <F>1</F>
      </Row>
      <Row index="2784">
        <F>2784</F>
        <F>2784</F>
        <F>3</F>
      </Row>
      <Row index="2785">
        <F>2785</F>
        <F>2785</F>
        <F>7</F>
      </Row>
      <Row index="2786">
        <F>2786</F>
        <F>2786</F>
        <F>2</F>
      </Row>
      <Row index="2787">
        <F>2787</F>
        <F>2787</F>
        <F>1</F>
      </Row>
      <Row index="2788">
        <F>2788</F>
        <F>2788</F>
        <F>8</F>
      </Row>
      <Row index="2789">
        <F>2789</F>
        <F>2789</F>
        <F>3</F>
      </Row>
      <Row index="2790">
        <F>2790</F>
        <F>2790</F>
        <F>4</F>
      </Row>
      <Row index="2791">
        <F>2791</F>
        <F>2791</F>
        <F>4</F>
      </Row>
      <Row index="2792">
        <F>2792</F>
        <F>2792</F>
        <F>1</F>
      </Row>
      <Row index="2793">
        <F>2793</F>
        <F>2793</F>
        <F>2</F>
      </Row>
      <Row index="2794">
        <F>2794</F>
        <F>2794</F>
        <F>6</F>
      </Row>
      <Row index="2795">
        <F>2795</F>
        <F>2795</F>
        <F>3</F>
      </Row>
      <Row index="2796">
        <F>2796</F>
        <F>2796</F>
        <F>3</F>
      </Row>
      <Row index="2797">
        <F>2797</F>
        <F>2797</F>
        <F>4</F>
      </Row>
      <Row index="2798">
        <F>2798</F>
        <F>2798</F>
        <F>5</F>
      </Row>
      <Row index="2799">
        <F>2799</F>
        <F>2799</F>
        <F>5</F>
      </Row>
      <Row index="2800">
        <F>2800</F>
        <F>2800</F>
        <F>4</F>
      </Row>
      <Row index="2801">
        <F>2801</F>
        <F>2801</F>
        <F>7</F>
      </Row>
      <Row index="2802">
        <F>2802</F>
        <F>2802</F>
        <F>6</F>
      </Row>
      <Row index="2803">
        <F>2803</F>
        <F>2803</F>
        <F>1</F>
      </Row>
      <Row index="2804">
        <F>2804</F>
        <F>2804</F>
        <F>7</F>
      </Row>
      <Row index="2805">
        <F>2805</F>
        <F>2806</F>
        <F>3</F>
      </Row>
      <Row index="2806">
        <F>2806</F>
        <F>2807</F>
        <F>1</F>
      </Row>
      <Row index="2807">
        <F>2807</F>
        <F>2808</F>
        <F>6</F>
      </Row>
      <Row index="2808">
        <F>2808</F>
        <F>2809</F>
        <F>6</F>
      </Row>
      <Row index="2809">
        <F>2809</F>
        <F>2810</F>
        <F>6</F>
      </Row>
      <Row index="2810">
        <F>2810</F>
        <F>2811</F>
        <F>7</F>
      </Row>
      <Row index="2811">
        <F>2811</F>
        <F>2812</F>
        <F>4</F>
      </Row>
      <Row index="2812">
        <F>2812</F>
        <F>2813</F>
        <F>2</F>
      </Row>
      <Row index="2813">
        <F>2813</F>
        <F>2814</F>
        <F>3</F>
      </Row>
      <Row index="2814">
        <F>2814</F>
        <F>2815</F>
        <F>5</F>
      </Row>
      <Row index="2815">
        <F>2815</F>
        <F>2816</F>
        <F>2</F>
      </Row>
      <Row index="2816">
        <F>2816</F>
        <F>2817</F>
        <F>1</F>
      </Row>
      <Row index="2817">
        <F>2817</F>
        <F>2818</F>
        <F>1</F>
      </Row>
      <Row index="2818">
        <F>2818</F>
        <F>2819</F>
        <F>4</F>
      </Row>
      <Row index="2819">
        <F>2819</F>
        <F>2822</F>
        <F>2</F>
      </Row>
      <Row index="2820">
        <F>2820</F>
        <F>2823</F>
        <F>3</F>
      </Row>
      <Row index="2821">
        <F>2821</F>
        <F>2825</F>
        <F>1</F>
      </Row>
      <Row index="2822">
        <F>2822</F>
        <F>2826</F>
        <F>1</F>
      </Row>
      <Row index="2823">
        <F>2823</F>
        <F>2827</F>
        <F>2</F>
      </Row>
      <Row index="2824">
        <F>2824</F>
        <F>2828</F>
        <F>1</F>
      </Row>
    </GDALRasterAttributeTable>
    <Metadata>
      <MDI key="STATISTICS_MINIMUM">-1</MDI>
      <MDI key="STATISTICS_MAXIMUM">2819</MDI>
      <MDI key="STATISTICS_MEAN">502.12693799912</MDI>
      <MDI key="STATISTICS_STDDEV">544.58094111606</MDI>
      <MDI key="STATISTICS_SKIPFACTORX">1</MDI>
      <MDI key="STATISTICS_SKIPFACTORY">1</MDI>
      <MDI key="STATISTICS_EXCLUDEDVALUES"></MDI>
      <MDI key="STATISTICS_COVARIANCES">296568.401426857</MDI>
    </Metadata>
  </PAMRasterBand>
</PAMDataset>
