# Supplementary material for: Analyzing the interpretative ability of landscape pattern to explain thermal environmental effects in the Beijing-Tianjin-Hebei urban agglomeration
Source: PeerJ. 2019 Oct 7;7:e7874. doi: 10.7717/peerj.7874 (PMC6786252; doi:10.7717/peerj.7874)
Supplement: Supplemental Information 7 — It was generated from DEM data. [file peerj-07-7874-s007.zip]

Archive with 6 entries (5 files):
- hillshade/╔╜╥⌡╙░╡╪╨╬1.tfw
- hillshade/╔╜╥⌡╙░╡╪╨╬1.tif
- hillshade/╔╜╥⌡╙░╡╪╨╬1.tif.aux.xml
- hillshade/╔╜╥⌡╙░╡╪╨╬1.tif.ovr
- hillshade/╔╜╥⌡╙░╡╪╨╬1.tif.vat.dbf
- hillshade/
