# Supplementary material for: Analyzing the interpretative ability of landscape pattern to explain thermal environmental effects in the Beijing-Tianjin-Hebei urban agglomeration
Source: PeerJ. 2019 Oct 7;7:e7874. doi: 10.7717/peerj.7874 (PMC6786252; doi:10.7717/peerj.7874)
Supplement: Supplemental Information 7 — It was generated from DEM data. [file peerj-07-7874-s007.zip › hillshade/╔╜╥⌡╙░╡╪╨╬1.tif.aux.xml]

<PAMDataset>
  <Metadata>
    <MDI key="DataType">Generic</MDI>
  </Metadata>
  <Metadata domain="Esri">
    <MDI key="PyramidResamplingType">NEAREST</MDI>
  </Metadata>
  <PAMRasterBand band="1">
    <Histograms>
      <HistItem>
        <HistMin>-0.5</HistMin>
        <HistMax>254.5</HistMax>
        <BucketCount>255</BucketCount>
        <IncludeOutOfRange>1</IncludeOutOfRange>
        <Approximate>0</Approximate>
        <HistCounts>2759|181|223|140|211|290|198|259|249|272|264|285|332|409|326|419|403|419|448|507|498|517|549|557|594|659|715|853|768|855|865|895|943|1027|1098|1169|1224|1305|1367|1455|1487|1598|1664|1733|1891|1921|1991|2113|2169|2271|2415|2511|2624|2769|2860|3124|3122|3523|3401|3807|3841|4153|4145|4405|4505|4980|4322|4902|5124|5559|5709|5882|6489|6479|6947|6799|6611|6951|7744|8210|8391|9059|9107|9898|8730|9545|10136|11005|11241|12070|12248|11745|11911|13352|13657|14479|15116|16313|13741|15737|16863|17454|19254|18490|17717|18793|19401|22295|21872|24470|20646|22804|24276|25369|28426|27095|24593|27889|30283|30426|32728|32414|29986|33830|35261|37496|39522|36021|36436|40819|40993|46607|46522|39690|44536|46944|50689|52403|55489|44631|53404|57096|57428|61510|64395|52529|62109|66681|68277|69479|78517|61419|72638|74436|81044|81950|85795|92500|74579|84842|94708|96682|105558|105942|114673|103887|104877|123369|129148|143081|152812|183126|196111|245654|307006|349435|350867|902875|1500539|1448240|3491505|1395333|1393584|837412|466015|261434|207450|166557|150455|133572|131674|116362|115898|104994|106132|100092|99656|94418|92950|89629|89715|94088|78709|81145|77286|76243|75534|73786|76810|66264|67317|66633|66025|63587|59776|58677|57924|53154|53829|52077|47329|48227|43318|45888|38501|39273|35906|35569|33438|30071|28399|28492|26165|23615|22071|20911|18465|17225|15935|15364|12561|12279|10843|9829|8583|7835|6654|5670|4868|4064|3312|2611|1869|1405|968</HistCounts>
      </HistItem>
    </Histograms>
    <GDALRasterAttributeTable>
      <FieldDefn index="0">
        <Name>OID</Name>
        <Type>0</Type>
        <Usage>0</Usage>
      </FieldDefn>
      <FieldDefn index="1">
        <Name>Value</Name>
        <Type>0</Type>
        <Usage>0</Usage>
      </FieldDefn>
      <FieldDefn index="2">
        <Name>Count</Name>
        <Type>1</Type>
        <Usage>0</Usage>
      </FieldDefn>
      <Row index="0">
        <F>0</F>
        <F>0</F>
        <F>30266</F>
      </Row>
      <Row index="1">
        <F>1</F>
        <F>1</F>
        <F>2066</F>
      </Row>
      <Row index="2">
        <F>2</F>
        <F>2</F>
        <F>2536</F>
      </Row>
      <Row index="3">
        <F>3</F>
        <F>3</F>
        <F>1785</F>
      </Row>
      <Row index="4">
        <F>4</F>
        <F>4</F>
        <F>2244</F>
      </Row>
      <Row index="5">
        <F>5</F>
        <F>5</F>
        <F>3078</F>
      </Row>
      <Row index="6">
        <F>6</F>
        <F>6</F>
        <F>2086</F>
      </Row>
      <Row index="7">
        <F>7</F>
        <F>7</F>
        <F>2581</F>
      </Row>
      <Row index="8">
        <F>8</F>
        <F>8</F>
        <F>2949</F>
      </Row>
      <Row index="9">
        <F>9</F>
        <F>9</F>
        <F>3427</F>
      </Row>
      <Row index="10">
        <F>10</F>
        <F>10</F>
        <F>2918</F>
      </Row>
      <Row index="11">
        <F>11</F>
        <F>11</F>
        <F>3110</F>
      </Row>
      <Row index="12">
        <F>12</F>
        <F>12</F>
        <F>3638</F>
      </Row>
      <Row index="13">
        <F>13</F>
        <F>13</F>
        <F>4463</F>
      </Row>
      <Row index="14">
        <F>14</F>
        <F>14</F>
        <F>3980</F>
      </Row>
      <Row index="15">
        <F>15</F>
        <F>15</F>
        <F>4172</F>
      </Row>
      <Row index="16">
        <F>16</F>
        <F>16</F>
        <F>4305</F>
      </Row>
      <Row index="17">
        <F>17</F>
        <F>17</F>
        <F>4754</F>
      </Row>
      <Row index="18">
        <F>18</F>
        <F>18</F>
        <F>5264</F>
      </Row>
      <Row index="19">
        <F>19</F>
        <F>19</F>
        <F>6137</F>
      </Row>
      <Row index="20">
        <F>20</F>
        <F>20</F>
        <F>5536</F>
      </Row>
      <Row index="21">
        <F>21</F>
        <F>21</F>
        <F>5482</F>
      </Row>
      <Row index="22">
        <F>22</F>
        <F>22</F>
        <F>6228</F>
      </Row>
      <Row index="23">
        <F>23</F>
        <F>23</F>
        <F>6451</F>
      </Row>
      <Row index="24">
        <F>24</F>
        <F>24</F>
        <F>6942</F>
      </Row>
      <Row index="25">
        <F>25</F>
        <F>25</F>
        <F>7481</F>
      </Row>
      <Row index="26">
        <F>26</F>
        <F>26</F>
        <F>8346</F>
      </Row>
      <Row index="27">
        <F>27</F>
        <F>27</F>
        <F>9205</F>
      </Row>
      <Row index="28">
        <F>28</F>
        <F>28</F>
        <F>8449</F>
      </Row>
      <Row index="29">
        <F>29</F>
        <F>29</F>
        <F>9279</F>
      </Row>
      <Row index="30">
        <F>30</F>
        <F>30</F>
        <F>9460</F>
      </Row>
      <Row index="31">
        <F>31</F>
        <F>31</F>
        <F>10482</F>
      </Row>
      <Row index="32">
        <F>32</F>
        <F>32</F>
        <F>10724</F>
      </Row>
      <Row index="33">
        <F>33</F>
        <F>33</F>
        <F>11395</F>
      </Row>
      <Row index="34">
        <F>34</F>
        <F>34</F>
        <F>12065</F>
      </Row>
      <Row index="35">
        <F>35</F>
        <F>35</F>
        <F>13070</F>
      </Row>
      <Row index="36">
        <F>36</F>
        <F>36</F>
        <F>13287</F>
      </Row>
      <Row index="37">
        <F>37</F>
        <F>37</F>
        <F>14537</F>
      </Row>
      <Row index="38">
        <F>38</F>
        <F>38</F>
        <F>15161</F>
      </Row>
      <Row index="39">
        <F>39</F>
        <F>39</F>
        <F>16063</F>
      </Row>
      <Row index="40">
        <F>40</F>
        <F>40</F>
        <F>16744</F>
      </Row>
      <Row index="41">
        <F>41</F>
        <F>41</F>
        <F>17574</F>
      </Row>
      <Row index="42">
        <F>42</F>
        <F>42</F>
        <F>18675</F>
      </Row>
      <Row index="43">
        <F>43</F>
        <F>43</F>
        <F>19482</F>
      </Row>
      <Row index="44">
        <F>44</F>
        <F>44</F>
        <F>20503</F>
      </Row>
      <Row index="45">
        <F>45</F>
        <F>45</F>
        <F>21295</F>
      </Row>
      <Row index="46">
        <F>46</F>
        <F>46</F>
        <F>22560</F>
      </Row>
      <Row index="47">
        <F>47</F>
        <F>47</F>
        <F>22832</F>
      </Row>
      <Row index="48">
        <F>48</F>
        <F>48</F>
        <F>24316</F>
      </Row>
      <Row index="49">
        <F>49</F>
        <F>49</F>
        <F>25366</F>
      </Row>
      <Row index="50">
        <F>50</F>
        <F>50</F>
        <F>26723</F>
      </Row>
      <Row index="51">
        <F>51</F>
        <F>51</F>
        <F>28250</F>
      </Row>
      <Row index="52">
        <F>52</F>
        <F>52</F>
        <F>29448</F>
      </Row>
      <Row index="53">
        <F>53</F>
        <F>53</F>
        <F>30356</F>
      </Row>
      <Row index="54">
        <F>54</F>
        <F>54</F>
        <F>32372</F>
      </Row>
      <Row index="55">
        <F>55</F>
        <F>55</F>
        <F>33950</F>
      </Row>
      <Row index="56">
        <F>56</F>
        <F>56</F>
        <F>35111</F>
      </Row>
      <Row index="57">
        <F>57</F>
        <F>57</F>
        <F>37959</F>
      </Row>
      <Row index="58">
        <F>58</F>
        <F>58</F>
        <F>38063</F>
      </Row>
      <Row index="59">
        <F>59</F>
        <F>59</F>
        <F>41990</F>
      </Row>
      <Row index="60">
        <F>60</F>
        <F>60</F>
        <F>41695</F>
      </Row>
      <Row index="61">
        <F>61</F>
        <F>61</F>
        <F>46064</F>
      </Row>
      <Row index="62">
        <F>62</F>
        <F>62</F>
        <F>46262</F>
      </Row>
      <Row index="63">
        <F>63</F>
        <F>63</F>
        <F>49473</F>
      </Row>
      <Row index="64">
        <F>64</F>
        <F>64</F>
        <F>50203</F>
      </Row>
      <Row index="65">
        <F>65</F>
        <F>65</F>
        <F>54436</F>
      </Row>
      <Row index="66">
        <F>66</F>
        <F>66</F>
        <F>48602</F>
      </Row>
      <Row index="67">
        <F>67</F>
        <F>67</F>
        <F>54129</F>
      </Row>
      <Row index="68">
        <F>68</F>
        <F>68</F>
        <F>57480</F>
      </Row>
      <Row index="69">
        <F>69</F>
        <F>69</F>
        <F>61380</F>
      </Row>
      <Row index="70">
        <F>70</F>
        <F>70</F>
        <F>63621</F>
      </Row>
      <Row index="71">
        <F>71</F>
        <F>71</F>
        <F>65008</F>
      </Row>
      <Row index="72">
        <F>72</F>
        <F>72</F>
        <F>71610</F>
      </Row>
      <Row index="73">
        <F>73</F>
        <F>73</F>
        <F>71542</F>
      </Row>
      <Row index="74">
        <F>74</F>
        <F>74</F>
        <F>77506</F>
      </Row>
      <Row index="75">
        <F>75</F>
        <F>75</F>
        <F>77869</F>
      </Row>
      <Row index="76">
        <F>76</F>
        <F>76</F>
        <F>76505</F>
      </Row>
      <Row index="77">
        <F>77</F>
        <F>77</F>
        <F>78339</F>
      </Row>
      <Row index="78">
        <F>78</F>
        <F>78</F>
        <F>85393</F>
      </Row>
      <Row index="79">
        <F>79</F>
        <F>79</F>
        <F>89623</F>
      </Row>
      <Row index="80">
        <F>80</F>
        <F>80</F>
        <F>94322</F>
      </Row>
      <Row index="81">
        <F>81</F>
        <F>81</F>
        <F>101655</F>
      </Row>
      <Row index="82">
        <F>82</F>
        <F>82</F>
        <F>100663</F>
      </Row>
      <Row index="83">
        <F>83</F>
        <F>83</F>
        <F>109189</F>
      </Row>
      <Row index="84">
        <F>84</F>
        <F>84</F>
        <F>99261</F>
      </Row>
      <Row index="85">
        <F>85</F>
        <F>85</F>
        <F>105264</F>
      </Row>
      <Row index="86">
        <F>86</F>
        <F>86</F>
        <F>113051</F>
      </Row>
      <Row index="87">
        <F>87</F>
        <F>87</F>
        <F>121527</F>
      </Row>
      <Row index="88">
        <F>88</F>
        <F>88</F>
        <F>124777</F>
      </Row>
      <Row index="89">
        <F>89</F>
        <F>89</F>
        <F>133531</F>
      </Row>
      <Row index="90">
        <F>90</F>
        <F>90</F>
        <F>136153</F>
      </Row>
      <Row index="91">
        <F>91</F>
        <F>91</F>
        <F>130343</F>
      </Row>
      <Row index="92">
        <F>92</F>
        <F>92</F>
        <F>132550</F>
      </Row>
      <Row index="93">
        <F>93</F>
        <F>93</F>
        <F>146089</F>
      </Row>
      <Row index="94">
        <F>94</F>
        <F>94</F>
        <F>152578</F>
      </Row>
      <Row index="95">
        <F>95</F>
        <F>95</F>
        <F>158940</F>
      </Row>
      <Row index="96">
        <F>96</F>
        <F>96</F>
        <F>168474</F>
      </Row>
      <Row index="97">
        <F>97</F>
        <F>97</F>
        <F>181386</F>
      </Row>
      <Row index="98">
        <F>98</F>
        <F>98</F>
        <F>151258</F>
      </Row>
      <Row index="99">
        <F>99</F>
        <F>99</F>
        <F>173650</F>
      </Row>
      <Row index="100">
        <F>100</F>
        <F>100</F>
        <F>187362</F>
      </Row>
      <Row index="101">
        <F>101</F>
        <F>101</F>
        <F>192451</F>
      </Row>
      <Row index="102">
        <F>102</F>
        <F>102</F>
        <F>214815</F>
      </Row>
      <Row index="103">
        <F>103</F>
        <F>103</F>
        <F>205257</F>
      </Row>
      <Row index="104">
        <F>104</F>
        <F>104</F>
        <F>196758</F>
      </Row>
      <Row index="105">
        <F>105</F>
        <F>105</F>
        <F>209831</F>
      </Row>
      <Row index="106">
        <F>106</F>
        <F>106</F>
        <F>218793</F>
      </Row>
      <Row index="107">
        <F>107</F>
        <F>107</F>
        <F>246484</F>
      </Row>
      <Row index="108">
        <F>108</F>
        <F>108</F>
        <F>240758</F>
      </Row>
      <Row index="109">
        <F>109</F>
        <F>109</F>
        <F>271241</F>
      </Row>
      <Row index="110">
        <F>110</F>
        <F>110</F>
        <F>226762</F>
      </Row>
      <Row index="111">
        <F>111</F>
        <F>111</F>
        <F>253869</F>
      </Row>
      <Row index="112">
        <F>112</F>
        <F>112</F>
        <F>272714</F>
      </Row>
      <Row index="113">
        <F>113</F>
        <F>113</F>
        <F>279991</F>
      </Row>
      <Row index="114">
        <F>114</F>
        <F>114</F>
        <F>314796</F>
      </Row>
      <Row index="115">
        <F>115</F>
        <F>115</F>
        <F>301318</F>
      </Row>
      <Row index="116">
        <F>116</F>
        <F>116</F>
        <F>274386</F>
      </Row>
      <Row index="117">
        <F>117</F>
        <F>117</F>
        <F>311292</F>
      </Row>
      <Row index="118">
        <F>118</F>
        <F>118</F>
        <F>338440</F>
      </Row>
      <Row index="119">
        <F>119</F>
        <F>119</F>
        <F>337695</F>
      </Row>
      <Row index="120">
        <F>120</F>
        <F>120</F>
        <F>367586</F>
      </Row>
      <Row index="121">
        <F>121</F>
        <F>121</F>
        <F>361397</F>
      </Row>
      <Row index="122">
        <F>122</F>
        <F>122</F>
        <F>332644</F>
      </Row>
      <Row index="123">
        <F>123</F>
        <F>123</F>
        <F>372773</F>
      </Row>
      <Row index="124">
        <F>124</F>
        <F>124</F>
        <F>390882</F>
      </Row>
      <Row index="125">
        <F>125</F>
        <F>125</F>
        <F>414090</F>
      </Row>
      <Row index="126">
        <F>126</F>
        <F>126</F>
        <F>438614</F>
      </Row>
      <Row index="127">
        <F>127</F>
        <F>127</F>
        <F>400948</F>
      </Row>
      <Row index="128">
        <F>128</F>
        <F>128</F>
        <F>403407</F>
      </Row>
      <Row index="129">
        <F>129</F>
        <F>129</F>
        <F>452996</F>
      </Row>
      <Row index="130">
        <F>130</F>
        <F>130</F>
        <F>456881</F>
      </Row>
      <Row index="131">
        <F>131</F>
        <F>131</F>
        <F>514475</F>
      </Row>
      <Row index="132">
        <F>132</F>
        <F>132</F>
        <F>517462</F>
      </Row>
      <Row index="133">
        <F>133</F>
        <F>133</F>
        <F>439831</F>
      </Row>
      <Row index="134">
        <F>134</F>
        <F>134</F>
        <F>494200</F>
      </Row>
      <Row index="135">
        <F>135</F>
        <F>135</F>
        <F>526337</F>
      </Row>
      <Row index="136">
        <F>136</F>
        <F>136</F>
        <F>565985</F>
      </Row>
      <Row index="137">
        <F>137</F>
        <F>137</F>
        <F>583299</F>
      </Row>
      <Row index="138">
        <F>138</F>
        <F>138</F>
        <F>612996</F>
      </Row>
      <Row index="139">
        <F>139</F>
        <F>139</F>
        <F>496771</F>
      </Row>
      <Row index="140">
        <F>140</F>
        <F>140</F>
        <F>593198</F>
      </Row>
      <Row index="141">
        <F>141</F>
        <F>141</F>
        <F>635569</F>
      </Row>
      <Row index="142">
        <F>142</F>
        <F>142</F>
        <F>641725</F>
      </Row>
      <Row index="143">
        <F>143</F>
        <F>143</F>
        <F>683056</F>
      </Row>
      <Row index="144">
        <F>144</F>
        <F>144</F>
        <F>716454</F>
      </Row>
      <Row index="145">
        <F>145</F>
        <F>145</F>
        <F>582536</F>
      </Row>
      <Row index="146">
        <F>146</F>
        <F>146</F>
        <F>686646</F>
      </Row>
      <Row index="147">
        <F>147</F>
        <F>147</F>
        <F>737486</F>
      </Row>
      <Row index="148">
        <F>148</F>
        <F>148</F>
        <F>761651</F>
      </Row>
      <Row index="149">
        <F>149</F>
        <F>149</F>
        <F>777922</F>
      </Row>
      <Row index="150">
        <F>150</F>
        <F>150</F>
        <F>872084</F>
      </Row>
      <Row index="151">
        <F>151</F>
        <F>151</F>
        <F>683037</F>
      </Row>
      <Row index="152">
        <F>152</F>
        <F>152</F>
        <F>803977</F>
      </Row>
      <Row index="153">
        <F>153</F>
        <F>153</F>
        <F>824905</F>
      </Row>
      <Row index="154">
        <F>154</F>
        <F>154</F>
        <F>896604</F>
      </Row>
      <Row index="155">
        <F>155</F>
        <F>155</F>
        <F>912402</F>
      </Row>
      <Row index="156">
        <F>156</F>
        <F>156</F>
        <F>948327</F>
      </Row>
      <Row index="157">
        <F>157</F>
        <F>157</F>
        <F>1032219</F>
      </Row>
      <Row index="158">
        <F>158</F>
        <F>158</F>
        <F>828695</F>
      </Row>
      <Row index="159">
        <F>159</F>
        <F>159</F>
        <F>941871</F>
      </Row>
      <Row index="160">
        <F>160</F>
        <F>160</F>
        <F>1048165</F>
      </Row>
      <Row index="161">
        <F>161</F>
        <F>161</F>
        <F>1077186</F>
      </Row>
      <Row index="162">
        <F>162</F>
        <F>162</F>
        <F>1173408</F>
      </Row>
      <Row index="163">
        <F>163</F>
        <F>163</F>
        <F>1181915</F>
      </Row>
      <Row index="164">
        <F>164</F>
        <F>164</F>
        <F>1274336</F>
      </Row>
      <Row index="165">
        <F>165</F>
        <F>165</F>
        <F>1158518</F>
      </Row>
      <Row index="166">
        <F>166</F>
        <F>166</F>
        <F>1162296</F>
      </Row>
      <Row index="167">
        <F>167</F>
        <F>167</F>
        <F>1366345</F>
      </Row>
      <Row index="168">
        <F>168</F>
        <F>168</F>
        <F>1435421</F>
      </Row>
      <Row index="169">
        <F>169</F>
        <F>169</F>
        <F>1580625</F>
      </Row>
      <Row index="170">
        <F>170</F>
        <F>170</F>
        <F>1703026</F>
      </Row>
      <Row index="171">
        <F>171</F>
        <F>171</F>
        <F>2036320</F>
      </Row>
      <Row index="172">
        <F>172</F>
        <F>172</F>
        <F>2177426</F>
      </Row>
      <Row index="173">
        <F>173</F>
        <F>173</F>
        <F>2734162</F>
      </Row>
      <Row index="174">
        <F>174</F>
        <F>174</F>
        <F>3405833</F>
      </Row>
      <Row index="175">
        <F>175</F>
        <F>175</F>
        <F>3878088</F>
      </Row>
      <Row index="176">
        <F>176</F>
        <F>176</F>
        <F>3892388</F>
      </Row>
      <Row index="177">
        <F>177</F>
        <F>177</F>
        <F>10028538</F>
      </Row>
      <Row index="178">
        <F>178</F>
        <F>178</F>
        <F>16693956</F>
      </Row>
      <Row index="179">
        <F>179</F>
        <F>179</F>
        <F>16081686</F>
      </Row>
      <Row index="180">
        <F>180</F>
        <F>180</F>
        <F>38784294</F>
      </Row>
      <Row index="181">
        <F>181</F>
        <F>181</F>
        <F>15489129</F>
      </Row>
      <Row index="182">
        <F>182</F>
        <F>182</F>
        <F>15480621</F>
      </Row>
      <Row index="183">
        <F>183</F>
        <F>183</F>
        <F>9318493</F>
      </Row>
      <Row index="184">
        <F>184</F>
        <F>184</F>
        <F>5184143</F>
      </Row>
      <Row index="185">
        <F>185</F>
        <F>185</F>
        <F>2903664</F>
      </Row>
      <Row index="186">
        <F>186</F>
        <F>186</F>
        <F>2304294</F>
      </Row>
      <Row index="187">
        <F>187</F>
        <F>187</F>
        <F>1852413</F>
      </Row>
      <Row index="188">
        <F>188</F>
        <F>188</F>
        <F>1666145</F>
      </Row>
      <Row index="189">
        <F>189</F>
        <F>189</F>
        <F>1486261</F>
      </Row>
      <Row index="190">
        <F>190</F>
        <F>190</F>
        <F>1464192</F>
      </Row>
      <Row index="191">
        <F>191</F>
        <F>191</F>
        <F>1291721</F>
      </Row>
      <Row index="192">
        <F>192</F>
        <F>192</F>
        <F>1284345</F>
      </Row>
      <Row index="193">
        <F>193</F>
        <F>193</F>
        <F>1158434</F>
      </Row>
      <Row index="194">
        <F>194</F>
        <F>194</F>
        <F>1175836</F>
      </Row>
      <Row index="195">
        <F>195</F>
        <F>195</F>
        <F>1117409</F>
      </Row>
      <Row index="196">
        <F>196</F>
        <F>196</F>
        <F>1105930</F>
      </Row>
      <Row index="197">
        <F>197</F>
        <F>197</F>
        <F>1048497</F>
      </Row>
      <Row index="198">
        <F>198</F>
        <F>198</F>
        <F>1035813</F>
      </Row>
      <Row index="199">
        <F>199</F>
        <F>199</F>
        <F>997029</F>
      </Row>
      <Row index="200">
        <F>200</F>
        <F>200</F>
        <F>997080</F>
      </Row>
      <Row index="201">
        <F>201</F>
        <F>201</F>
        <F>1043125</F>
      </Row>
      <Row index="202">
        <F>202</F>
        <F>202</F>
        <F>873919</F>
      </Row>
      <Row index="203">
        <F>203</F>
        <F>203</F>
        <F>902694</F>
      </Row>
      <Row index="204">
        <F>204</F>
        <F>204</F>
        <F>858958</F>
      </Row>
      <Row index="205">
        <F>205</F>
        <F>205</F>
        <F>848518</F>
      </Row>
      <Row index="206">
        <F>206</F>
        <F>206</F>
        <F>839413</F>
      </Row>
      <Row index="207">
        <F>207</F>
        <F>207</F>
        <F>820913</F>
      </Row>
      <Row index="208">
        <F>208</F>
        <F>208</F>
        <F>857295</F>
      </Row>
      <Row index="209">
        <F>209</F>
        <F>209</F>
        <F>735293</F>
      </Row>
      <Row index="210">
        <F>210</F>
        <F>210</F>
        <F>743533</F>
      </Row>
      <Row index="211">
        <F>211</F>
        <F>211</F>
        <F>740116</F>
      </Row>
      <Row index="212">
        <F>212</F>
        <F>212</F>
        <F>734362</F>
      </Row>
      <Row index="213">
        <F>213</F>
        <F>213</F>
        <F>703624</F>
      </Row>
      <Row index="214">
        <F>214</F>
        <F>214</F>
        <F>662250</F>
      </Row>
      <Row index="215">
        <F>215</F>
        <F>215</F>
        <F>651973</F>
      </Row>
      <Row index="216">
        <F>216</F>
        <F>216</F>
        <F>646076</F>
      </Row>
      <Row index="217">
        <F>217</F>
        <F>217</F>
        <F>590131</F>
      </Row>
      <Row index="218">
        <F>218</F>
        <F>218</F>
        <F>598925</F>
      </Row>
      <Row index="219">
        <F>219</F>
        <F>219</F>
        <F>577193</F>
      </Row>
      <Row index="220">
        <F>220</F>
        <F>220</F>
        <F>524729</F>
      </Row>
      <Row index="221">
        <F>221</F>
        <F>221</F>
        <F>535870</F>
      </Row>
      <Row index="222">
        <F>222</F>
        <F>222</F>
        <F>477876</F>
      </Row>
      <Row index="223">
        <F>223</F>
        <F>223</F>
        <F>513515</F>
      </Row>
      <Row index="224">
        <F>224</F>
        <F>224</F>
        <F>431623</F>
      </Row>
      <Row index="225">
        <F>225</F>
        <F>225</F>
        <F>436658</F>
      </Row>
      <Row index="226">
        <F>226</F>
        <F>226</F>
        <F>399203</F>
      </Row>
      <Row index="227">
        <F>227</F>
        <F>227</F>
        <F>394636</F>
      </Row>
      <Row index="228">
        <F>228</F>
        <F>228</F>
        <F>371472</F>
      </Row>
      <Row index="229">
        <F>229</F>
        <F>229</F>
        <F>333871</F>
      </Row>
      <Row index="230">
        <F>230</F>
        <F>230</F>
        <F>316750</F>
      </Row>
      <Row index="231">
        <F>231</F>
        <F>231</F>
        <F>312490</F>
      </Row>
      <Row index="232">
        <F>232</F>
        <F>232</F>
        <F>291216</F>
      </Row>
      <Row index="233">
        <F>233</F>
        <F>233</F>
        <F>263525</F>
      </Row>
      <Row index="234">
        <F>234</F>
        <F>234</F>
        <F>245160</F>
      </Row>
      <Row index="235">
        <F>235</F>
        <F>235</F>
        <F>231249</F>
      </Row>
      <Row index="236">
        <F>236</F>
        <F>236</F>
        <F>207426</F>
      </Row>
      <Row index="237">
        <F>237</F>
        <F>237</F>
        <F>192785</F>
      </Row>
      <Row index="238">
        <F>238</F>
        <F>238</F>
        <F>177106</F>
      </Row>
      <Row index="239">
        <F>239</F>
        <F>239</F>
        <F>172085</F>
      </Row>
      <Row index="240">
        <F>240</F>
        <F>240</F>
        <F>140433</F>
      </Row>
      <Row index="241">
        <F>241</F>
        <F>241</F>
        <F>137842</F>
      </Row>
      <Row index="242">
        <F>242</F>
        <F>242</F>
        <F>119167</F>
      </Row>
      <Row index="243">
        <F>243</F>
        <F>243</F>
        <F>108244</F>
      </Row>
      <Row index="244">
        <F>244</F>
        <F>244</F>
        <F>95476</F>
      </Row>
      <Row index="245">
        <F>245</F>
        <F>245</F>
        <F>85532</F>
      </Row>
      <Row index="246">
        <F>246</F>
        <F>246</F>
        <F>73073</F>
      </Row>
      <Row index="247">
        <F>247</F>
        <F>247</F>
        <F>62975</F>
      </Row>
      <Row index="248">
        <F>248</F>
        <F>248</F>
        <F>54014</F>
      </Row>
      <Row index="249">
        <F>249</F>
        <F>249</F>
        <F>45090</F>
      </Row>
      <Row index="250">
        <F>250</F>
        <F>250</F>
        <F>36540</F>
      </Row>
      <Row index="251">
        <F>251</F>
        <F>251</F>
        <F>28561</F>
      </Row>
      <Row index="252">
        <F>252</F>
        <F>252</F>
        <F>21561</F>
      </Row>
      <Row index="253">
        <F>253</F>
        <F>253</F>
        <F>15448</F>
      </Row>
      <Row index="254">
        <F>254</F>
        <F>254</F>
        <F>10436</F>
      </Row>
    </GDALRasterAttributeTable>
    <Metadata>
      <MDI key="STATISTICS_MINIMUM">0</MDI>
      <MDI key="STATISTICS_MAXIMUM">254</MDI>
      <MDI key="STATISTICS_MEAN">175.83865867879</MDI>
      <MDI key="STATISTICS_STDDEV">25.088969220509</MDI>
      <MDI key="STATISTICS_SKIPFACTORX">1</MDI>
      <MDI key="STATISTICS_SKIPFACTORY">1</MDI>
      <MDI key="STATISTICS_EXCLUDEDVALUES"></MDI>
      <MDI key="STATISTICS_COVARIANCES">629.456376547652</MDI>
    </Metadata>
  </PAMRasterBand>
</PAMDataset>
